# Supplementary material for: Crystal structure of 4,4′-(diazenediyl)dipyridinium nitrate perchlorate
Source: Acta Crystallogr E Crystallogr Commun. 2022 Aug 12;78(Pt 9):897–9. doi: 10.1107/S2056989022007885 (PMC9443795; doi:10.1107/S2056989022007885)
Supplement: Supplementary file 1 [file e-78-00897-sup1.cif]

##############################################################################
#                                                                            #
# This CIF contains the data in a paper accepted for publication in          #
# Acta Crystallographica Section E. It conforms to the requirements of       #
# Notes for Authors for Acta Crystallographica Section E, and has been       #
# peer reviewed under the auspices of the IUCr Commission on Journals.       #
#                                                                            #
# Full details of the Crystallographic Information File format               #
# are given in the paper "The Crystallographic Information File (CIF):       #
# a New Standard Archive File for Crystallography" by S. R. Hall, F. H.      #
# Allen and I. D. Brown [Acta Cryst. (1991), A47, 655-685].                  #
#                                                                            #
# The current version of the core CIF dictionary is obtainable from          #
# ftp://ftp.iucr.org/pub/cif_core.dic.                                       #
#                                                                            #
# Software is freely available for graphical display of the structure(s)     #
# in this CIF. For information consult the CIF software page                 #
# http://www.iucr.org/resources/cif/software.                                #
#                                                                            #
# This file may be used for bona fide research purposes within the           #
# scientific community so long as proper attribution is given to the journal # 
# article from which it was obtained.                                        #
#                                                                            #
##############################################################################
data_I
_audit_creation_method     'SHELXL-2018/3'
_chemical_name_systematic
;
4,4'-(Diazenediyl)dipyridinium nitrate perchlorate
;
_chemical_name_common     ?
_chemical_formula_moiety     'C10 H10 N4 2+, N O3 -, Cl O4 -'
_chemical_formula_sum     'C10 H10 Cl N5 O7'
_chemical_formula_iupac     'C10 H10 N4 2+, N O3 -, Cl O4 -'
_chemical_formula_weight     347.68
_chemical_melting_point     ?
_space_group_crystal_system     triclinic
_space_group_name_H-M_alt     'P -1'
_space_group_name_Hall     '-P 1'
loop_
    _space_group_symop_operation_xyz
    'x, y, z'
    '-x, -y, -z'
_cell_length_a     8.3023(8)
_cell_length_b     10.0792(9)
_cell_length_c     10.1052(9)
_cell_angle_alpha     116.966(3)
_cell_angle_beta     105.481(2)
_cell_angle_gamma     92.8710(10)
_cell_volume     711.77(11)
_cell_formula_units_Z     2
_cell_measurement_reflns_used     1709
_cell_measurement_theta_min     2.314
_cell_measurement_theta_max     25.306
_cell_measurement_temperature     298(2)
_exptl_crystal_description     block
_exptl_crystal_colour     red
_exptl_crystal_size_max     0.450
_exptl_crystal_size_mid     0.400
_exptl_crystal_size_min     0.330
_exptl_crystal_density_diffrn     1.622
_exptl_crystal_density_meas     ?
_exptl_crystal_density_method     'not measured'
_exptl_crystal_F_000     356
_exptl_absorpt_coefficient_mu     0.316
_exptl_absorpt_correction_type     multi-scan
_exptl_absorpt_process_details
;
(SADABS; Krause <i>et al.</i>,  2015)
;
_exptl_absorpt_correction_T_min     0.8725
_exptl_absorpt_correction_T_max     0.9042
_diffrn_ambient_temperature     298(2)
_diffrn_source     'fine-focus sealed tube'
_diffrn_radiation_type     MoK\a
_diffrn_radiation_wavelength     0.71073
_diffrn_measurement_device_type     'Bruker APEXII CCD'
_diffrn_measurement_method     'phi and omega continuous scans'
_diffrn_detector_area_resol_mean     ?
_diffrn_reflns_number     3625
_diffrn_reflns_av_R_equivalents     0.0343
_diffrn_reflns_av_unetI/netI     0.0352
_diffrn_reflns_theta_min     2.314
_diffrn_reflns_theta_max     25.045
_diffrn_reflns_theta_full     25.045
_diffrn_measured_fraction_theta_max     0.981
_diffrn_measured_fraction_theta_full     0.981
_diffrn_reflns_limit_h_min     -9
_diffrn_reflns_limit_h_max     9
_diffrn_reflns_limit_k_min     -11
_diffrn_reflns_limit_k_max     7
_diffrn_reflns_limit_l_min     -12
_diffrn_reflns_limit_l_max     12
_refine_special_details     ?
_reflns_number_total     2466
_reflns_number_gt     1896
_reflns_threshold_expression     'I > 2\s(I)'
_refine_ls_structure_factor_coef     Fsqd
_refine_ls_matrix_type     full
_refine_ls_R_factor_all     0.0948
_refine_ls_R_factor_gt     0.0810
_refine_ls_wR_factor_gt     0.2330
_refine_ls_wR_factor_ref     0.2497
_refine_ls_goodness_of_fit_ref     1.004
_refine_ls_restrained_S_all     1.004
_refine_ls_number_reflns     2466
_refine_ls_number_parameters     208
_refine_ls_number_restraints     0
_refine_ls_hydrogen_treatment     constr
_refine_ls_weighting_scheme     calc
_refine_ls_weighting_details
              'w=1/[\s^2^(Fo^2^)+(0.1890P)^2^+0.2213P] where P=(Fo^2^+2Fc^2^)/3'
_atom_sites_solution_hydrogens     geom
_atom_sites_solution_primary     ?
_atom_sites_solution_secondary     ?
_refine_ls_shift/su_max     0.000
_refine_ls_shift/su_mean     0.000
_refine_diff_density_max     0.628
_refine_diff_density_min     -0.507
_refine_ls_extinction_method     none
_refine_ls_extinction_coef     .
loop_
    _atom_type_symbol
    _atom_type_description
    _atom_type_scat_dispersion_real
    _atom_type_scat_dispersion_imag
    _atom_type_scat_source
    'C' 'C' 0.0033 0.0016
                         'International Tables Vol C Tables 4.2.6.8 and 6.1.1.4'
    'H' 'H' 0.0000 0.0000
                         'International Tables Vol C Tables 4.2.6.8 and 6.1.1.4'
    'N' 'N' 0.0061 0.0033
                         'International Tables Vol C Tables 4.2.6.8 and 6.1.1.4'
    'O' 'O' 0.0106 0.0060
                         'International Tables Vol C Tables 4.2.6.8 and 6.1.1.4'
    'Cl' 'Cl' 0.1484 0.1585
                         'International Tables Vol C Tables 4.2.6.8 and 6.1.1.4'
_computing_data_collection
;
SAINT (Bruker, 2006)
;
_computing_cell_refinement
;
SAINT (Bruker, 2006)
;
_computing_data_reduction
;
APEX2 (Bruker, 2006)
;
_computing_structure_solution
;
SHELXT (Sheldrick, 2015<i>a</i>)
;
_computing_structure_refinement
;
<i>SHELXL2018/3</i> (Sheldrick, 2015<i>b</i>)
;
_computing_molecular_graphics
;
SHELXTL (Sheldrick, 2008)
;
_computing_publication_material
;
SHELXTL (Sheldrick, 2008)
;
loop_
    _atom_site_type_symbol
    _atom_site_label
    _atom_site_fract_x
    _atom_site_fract_y
    _atom_site_fract_z
    _atom_site_U_iso_or_equiv
    _atom_site_adp_type
    _atom_site_calc_flag
    _atom_site_occupancy
    _atom_site_disorder_assembly
    _atom_site_disorder_group
    C C1 0.2913(7) 0.5983(5) 0.6432(5) 0.0737(14) Uani d 1 . .
    H H1A 0.305031 0.544442 0.545363 0.088 Uiso calc 1 . .
    C C2 0.3896(6) 0.7426(5) 0.7501(5) 0.0611(11) Uani d 1 . .
    H H2A 0.469672 0.786844 0.725164 0.073 Uiso calc 1 . .
    C C3 0.3655(5) 0.8180(4) 0.8929(4) 0.0494(9) Uani d 1 . .
    C C4 0.2457(5) 0.7514(5) 0.9279(5) 0.0583(10) Uani d 1 . .
    H H4 0.228689 0.802795 1.024639 0.070 Uiso calc 1 . .
    C C5 0.1525(6) 0.6100(6) 0.8199(6) 0.0681(13) Uani d 1 . .
    H H5 0.071484 0.563924 0.842278 0.082 Uiso calc 1 . .
    C C6 0.2190(5) 0.0818(4) 0.6583(4) 0.0539(10) Uani d 1 . .
    H H6 0.201694 0.007099 0.555676 0.065 Uiso calc 1 . .
    C C7 0.3250(5) 0.2196(5) 0.7198(4) 0.0510(9) Uani d 1 . .
    H H7 0.377227 0.240802 0.658865 0.061 Uiso calc 1 . .
    C C8 0.3518(4) 0.3251(4) 0.8734(4) 0.0424(8) Uani d 1 . .
    C C9 0.2710(5) 0.2956(4) 0.9628(4) 0.0465(9) Uani d 1 . .
    H H9 0.288421 0.367714 1.066539 0.056 Uiso calc 1 . .
    C C10 0.1631(5) 0.1558(4) 0.8943(5) 0.0513(9) Uani d 1 . .
    H H10 0.106801 0.132813 0.951752 0.062 Uiso calc 1 . .
    N N1 0.1780(6) 0.5378(4) 0.6816(5) 0.0723(12) Uani d 1 . .
    H H1B 0.118526 0.448315 0.614476 0.087 Uiso calc 1 . .
    N N2 0.1408(4) 0.0552(3) 0.7461(4) 0.0510(8) Uani d 1 . .
    H H2B 0.073137 -0.030783 0.704763 0.061 Uiso calc 1 . .
    N N3 0.4662(5) 0.9644(4) 1.0220(4) 0.0617(9) Uani d 1 . .
    N N4 0.4601(4) 0.4702(3) 0.9303(3) 0.0464(8) Uani d 1 . .
    N N5 0.1514(4) 0.2180(4) 0.2959(4) 0.0529(8) Uani d 1 . .
    O O1 0.0745(4) 0.2327(3) 0.3941(3) 0.0592(8) Uani d 1 . .
    O O2 0.1175(5) 0.0958(4) 0.1741(4) 0.0848(11) Uani d 1 . .
    O O3 0.2412(6) 0.3270(4) 0.3114(4) 0.1011(15) Uani d 1 . .
    Cl Cl1 0.22108(13) 0.71463(11) 0.30697(11) 0.0595(4) Uani d 1 . .
    O O4 0.0952(4) 0.7204(4) 0.3809(4) 0.0798(10) Uani d 1 . .
    O O5 0.2642(6) 0.8577(4) 0.3160(5) 0.1046(14) Uani d 1 . .
    O O6 0.3646(6) 0.6719(7) 0.3762(7) 0.131(2) Uani d 1 . .
    O O7 0.1536(7) 0.6059(5) 0.1466(5) 0.1112(15) Uani d 1 . .
loop_
    _atom_site_aniso_label
    _atom_site_aniso_U_11
    _atom_site_aniso_U_22
    _atom_site_aniso_U_33
    _atom_site_aniso_U_12
    _atom_site_aniso_U_13
    _atom_site_aniso_U_23
    C1 0.106(4) 0.049(3) 0.042(2) 0.015(3) 0.015(2) 0.007(2)
    C2 0.072(3) 0.045(2) 0.057(2) 0.004(2) 0.026(2) 0.0163(19)
    C3 0.047(2) 0.0333(18) 0.051(2) 0.0021(15) 0.0095(16) 0.0102(16)
    C4 0.052(2) 0.054(2) 0.064(2) 0.0061(18) 0.0195(18) 0.025(2)
    C5 0.054(3) 0.056(3) 0.091(4) -0.001(2) 0.009(2) 0.043(3)
    C6 0.058(2) 0.041(2) 0.0427(19) -0.0034(17) 0.0141(17) 0.0061(16)
    C7 0.048(2) 0.048(2) 0.050(2) -0.0002(16) 0.0212(16) 0.0161(18)
    C8 0.0385(18) 0.0290(16) 0.0469(19) 0.0011(13) 0.0086(14) 0.0114(15)
    C9 0.051(2) 0.0363(18) 0.0387(18) 0.0029(15) 0.0151(15) 0.0075(15)
    C10 0.055(2) 0.044(2) 0.057(2) 0.0035(17) 0.0230(17) 0.0241(18)
    N1 0.076(3) 0.0365(18) 0.072(3) -0.0058(17) -0.013(2) 0.0219(19)
    N2 0.0477(18) 0.0341(16) 0.0548(18) -0.0064(13) 0.0102(14) 0.0134(15)
    N3 0.074(3) 0.050(2) 0.057(2) 0.0032(17) 0.0302(17) 0.0182(17)
    N4 0.0490(18) 0.0371(16) 0.0453(15) 0.0039(13) 0.0147(13) 0.0144(14)
    N5 0.058(2) 0.0440(18) 0.0464(17) -0.0044(15) 0.0227(14) 0.0116(15)
    O1 0.0702(19) 0.0487(16) 0.0513(15) -0.0080(13) 0.0297(14) 0.0148(13)
    O2 0.122(3) 0.0550(19) 0.0581(18) -0.0123(18) 0.0462(19) 0.0060(15)
    O3 0.121(3) 0.067(2) 0.092(3) -0.031(2) 0.065(2) 0.0067(19)
    Cl1 0.0639(7) 0.0527(7) 0.0564(7) 0.0023(5) 0.0317(5) 0.0162(5)
    O4 0.078(2) 0.0570(19) 0.092(2) -0.0099(15) 0.0561(19) 0.0123(17)
    O5 0.147(4) 0.063(2) 0.116(3) 0.003(2) 0.078(3) 0.036(2)
    O6 0.087(3) 0.209(6) 0.172(5) 0.040(3) 0.057(3) 0.145(5)
    O7 0.162(4) 0.081(3) 0.070(2) 0.012(3) 0.059(3) 0.010(2)
_geom_special_details
;
 All esds (except the esd in the dihedral angle between two l.s. planes)
 are estimated using the full covariance matrix.  The cell esds are taken
 into account individually in the estimation of esds in distances, angles
 and torsion angles; correlations between esds in cell parameters are only
 used when they are defined by crystal symmetry.  An approximate (isotropic)
 treatment of cell esds is used for estimating esds involving l.s. planes.
;
loop_
    _geom_bond_atom_site_label_1
    _geom_bond_atom_site_label_2
    _geom_bond_site_symmetry_2
    _geom_bond_distance
    _geom_bond_publ_flag
    C1 N1 . 1.326(7) ?
    C1 C2 . 1.391(6) ?
    C1 H1A . 0.9300 ?
    C2 C3 . 1.369(6) ?
    C2 H2A . 0.9300 ?
    C3 C4 . 1.379(6) ?
    C3 N3 . 1.458(5) ?
    C4 C5 . 1.360(6) ?
    C4 H4 . 0.9300 ?
    C5 N1 . 1.334(7) ?
    C5 H5 . 0.9300 ?
    C6 N2 . 1.335(5) ?
    C6 C7 . 1.377(6) ?
    C6 H6 . 0.9300 ?
    C7 C8 . 1.373(5) ?
    C7 H7 . 0.9300 ?
    C8 C9 . 1.379(5) ?
    C8 N4 . 1.452(4) ?
    C9 C10 . 1.388(5) ?
    C9 H9 . 0.9300 ?
    C10 N2 . 1.327(5) ?
    C10 H10 . 0.9300 ?
    N1 H1B . 0.8600 ?
    N2 H2B . 0.8600 ?
    N3 N3 2_677 1.188(7) ?
    N4 N4 2_667 1.216(6) ?
    N5 O3 . 1.219(4) ?
    N5 O2 . 1.232(4) ?
    N5 O1 . 1.276(4) ?
    Cl1 O6 . 1.405(5) ?
    Cl1 O7 . 1.408(4) ?
    Cl1 O5 . 1.424(4) ?
    Cl1 O4 . 1.427(3) ?
loop_
    _geom_angle_atom_site_label_1
    _geom_angle_atom_site_label_2
    _geom_angle_atom_site_label_3
    _geom_angle_site_symmetry_1
    _geom_angle_site_symmetry_3
    _geom_angle
    _geom_angle_publ_flag
    N1 C1 C2 . . 119.7(4) ?
    N1 C1 H1A . . 120.2 ?
    C2 C1 H1A . . 120.2 ?
    C3 C2 C1 . . 118.3(4) ?
    C3 C2 H2A . . 120.9 ?
    C1 C2 H2A . . 120.9 ?
    C2 C3 C4 . . 120.2(4) ?
    C2 C3 N3 . . 125.2(4) ?
    C4 C3 N3 . . 114.4(3) ?
    C5 C4 C3 . . 119.4(4) ?
    C5 C4 H4 . . 120.3 ?
    C3 C4 H4 . . 120.3 ?
    N1 C5 C4 . . 119.6(5) ?
    N1 C5 H5 . . 120.2 ?
    C4 C5 H5 . . 120.2 ?
    N2 C6 C7 . . 120.0(3) ?
    N2 C6 H6 . . 120.0 ?
    C7 C6 H6 . . 120.0 ?
    C8 C7 C6 . . 118.3(4) ?
    C8 C7 H7 . . 120.9 ?
    C6 C7 H7 . . 120.9 ?
    C7 C8 C9 . . 121.0(3) ?
    C7 C8 N4 . . 115.9(3) ?
    C9 C8 N4 . . 123.0(3) ?
    C8 C9 C10 . . 118.4(3) ?
    C8 C9 H9 . . 120.8 ?
    C10 C9 H9 . . 120.8 ?
    N2 C10 C9 . . 119.4(3) ?
    N2 C10 H10 . . 120.3 ?
    C9 C10 H10 . . 120.3 ?
    C1 N1 C5 . . 122.8(4) ?
    C1 N1 H1B . . 118.6 ?
    C5 N1 H1B . . 118.6 ?
    C10 N2 C6 . . 122.9(3) ?
    C10 N2 H2B . . 118.6 ?
    C6 N2 H2B . . 118.6 ?
    N3 N3 C3 2_677 . 112.2(4) ?
    N4 N4 C8 2_667 . 112.6(4) ?
    O3 N5 O2 . . 119.4(3) ?
    O3 N5 O1 . . 121.1(3) ?
    O2 N5 O1 . . 118.9(3) ?
    O6 Cl1 O7 . . 108.4(3) ?
    O6 Cl1 O5 . . 111.8(3) ?
    O7 Cl1 O5 . . 107.3(3) ?
    O6 Cl1 O4 . . 110.1(2) ?
    O7 Cl1 O4 . . 109.5(3) ?
    O5 Cl1 O4 . . 109.7(2) ?
loop_
    _geom_torsion_atom_site_label_1
    _geom_torsion_atom_site_label_2
    _geom_torsion_atom_site_label_3
    _geom_torsion_atom_site_label_4
    _geom_torsion_site_symmetry_1
    _geom_torsion_site_symmetry_2
    _geom_torsion_site_symmetry_3
    _geom_torsion_site_symmetry_4
    _geom_torsion
    _geom_torsion_publ_flag
    N1 C1 C2 C3 . . . . 0.0(7) ?
    C1 C2 C3 C4 . . . . -0.4(6) ?
    C1 C2 C3 N3 . . . . 175.1(4) ?
    C2 C3 C4 C5 . . . . 0.4(6) ?
    N3 C3 C4 C5 . . . . -175.6(4) ?
    C3 C4 C5 N1 . . . . -0.1(6) ?
    N2 C6 C7 C8 . . . . 2.2(6) ?
    C6 C7 C8 C9 . . . . -1.8(6) ?
    C6 C7 C8 N4 . . . . -178.0(3) ?
    C7 C8 C9 C10 . . . . 0.7(5) ?
    N4 C8 C9 C10 . . . . 176.6(3) ?
    C8 C9 C10 N2 . . . . 0.0(6) ?
    C2 C1 N1 C5 . . . . 0.3(7) ?
    C4 C5 N1 C1 . . . . -0.2(7) ?
    C9 C10 N2 C6 . . . . 0.4(6) ?
    C7 C6 N2 C10 . . . . -1.5(6) ?
    C2 C3 N3 N3 . . . 2_677 22.8(7) ?
    C4 C3 N3 N3 . . . 2_677 -161.4(5) ?
    C7 C8 N4 N4 . . . 2_667 -149.2(4) ?
    C9 C8 N4 N4 . . . 2_667 34.8(5) ?
loop_
    _geom_hbond_atom_site_label_D
    _geom_hbond_atom_site_label_H
    _geom_hbond_atom_site_label_A
    _geom_hbond_site_symmetry_A
    _geom_hbond_distance_DH
    _geom_hbond_distance_HA
    _geom_hbond_distance_DA
    _geom_hbond_angle_DHA
    _geom_hbond_publ_flag
    N2 H2B O2 2_556 0.86 2.47 3.046(5) 125.2 yes
    N2 H2B O1 2_556 0.86 1.97 2.833(4) 177.4 yes
    N2 H2B N5 2_556 0.86 2.58 3.372(4) 153.3 yes
    N1 H1B O4 2_566 0.86 2.42 3.078(5) 133.7 yes
    N1 H1B O1 . 0.86 2.22 2.989(5) 149.5 yes
    C10 H10 O2 2_556 0.93 2.46 3.049(5) 121.5 yes
    C10 H10 O2 1_556 0.93 2.42 3.257(5) 149.7 yes
    C9 H9 O7 1_556 0.93 2.58 3.191(6) 123.6 yes
    C7 H7 O6 2_666 0.93 2.45 3.285(6) 149.7 yes
    C6 H6 O5 1_545 0.93 2.42 3.302(6) 158.8 yes
    C6 H6 O4 1_545 0.93 2.56 3.318(5) 139.4 yes
    C6 H6 Cl1 1_545 0.93 2.93 3.798(4) 156.2 yes
    C5 H5 O7 2_566 0.93 2.53 3.447(7) 168.9 yes
    C1 H1A O3 . 0.93 2.28 3.117(5) 149.9 yes
_shelx_space_group_comment
;
The symmetry employed for this shelxl refinement is uniquely defined
by the following loop, which should always be used as a source of
symmetry information in preference to the above space-group names.
They are only intended as comments.
;
_shelx_estimated_absorpt_T_min     0.871
_shelx_estimated_absorpt_T_max     0.903
_shelx_hkl_file
;
   0   0   2  379.02    2.61
   0   0   3  448.47    2.89
   0   0   4   64.10    0.68
   0   0   5   61.09    0.72
   0   0   6    5.91    0.24
   0  -1   7    1.77    0.19
   0  -1   6    2.17    0.17
   0  -1   5   13.26    0.34
   0  -1   4    0.32    0.07
   0  -1   3    8.78    0.24
   0  -1   2   25.70    0.36
   0  -1   1   17.96    0.25
   0   1   3    0.69    0.06
   0   1   4  109.35    0.91
   0   1   5    0.21    0.07
   0  -2   8    7.27    0.36
   0  -2   7   10.65    0.39
   0  -2   6    2.26    0.17
   0  -2   5    6.99    0.27
   0  -2   4    2.50    0.16
   0  -2   3   13.75    0.33
   0  -2   2  285.93    2.03
   0  -2   1   65.34    0.65
   0  -2   0  632.00    4.45
   0  -3   9    2.11    0.25
   0  -3   8    1.51    0.20
   0  -3   7   33.07    0.72
   0  -3   6    7.05    0.31
   0  -3   5    0.61    0.10
   0  -3   4    0.52    0.08
   0  -3   3    0.39    0.07
   0  -3   2   38.45    0.56
   0  -3   1    1.86    0.11
   0  -3   0   30.22    0.40
   0  -4  10    0.35    0.20
   0  -4   9    5.26    0.36
   0  -4   8    4.23    0.30
   0  -4   7    0.14    0.09
   0  -4   6   34.62    0.72
   0  -4   5   -0.04    0.09
   0  -4   4    2.32    0.17
   0  -4   3   97.41    1.08
   0  -4   2  128.61    1.21
   0  -4   1  215.89    1.68
   0  -4   0   59.30    0.66
   0  -4  -1   30.24    0.36
   0  -5  11    2.05    0.29
   0  -5  10    0.08    0.20
   0  -5   9   -0.02    0.15
   0  -5   8    2.99    0.28
   0  -5   7    1.69    0.21
   0  -5   6    7.78    0.37
   0  -5   5    0.48    0.11
   0  -5   4    0.89    0.12
   0  -5   3    7.97    0.31
   0  -5   2    6.28    0.27
   0  -5   1   10.00    0.31
   0  -5   0   24.17    0.42
   0  -6  12    1.78    0.30
   0  -6  11    0.58    0.24
   0  -6  10    0.43    0.18
   0  -6   9    0.94    0.21
   0  -6   8    0.17    0.12
   0  -6   7    1.90    0.22
   0  -6   6    0.44    0.13
   0  -6   5   31.48    0.73
   0  -6   4   15.01    0.47
   0  -6   3   18.79    0.51
   0  -6   2    1.33    0.16
   0  -6   1   64.30    0.86
   0  -7  12    0.55    0.24
   0  -7  11    0.36    0.23
   0  -7  10    2.40    0.31
   0  -7   9    0.07    0.13
   0  -7   8    4.25    0.33
   0  -7   7    1.81    0.25
   0  -7   6    3.04    0.26
   0  -7   5   18.52    0.59
   0  -7   4   -0.02    0.12
   0  -7   3    0.01    0.11
   0  -7   2    7.46    0.33
   0  -7   1    7.57    0.30
   0  -8  12    1.09    0.28
   0  -8  11    1.48    0.26
   0  -8  10    2.90    0.37
   0  -8   9    0.21    0.17
   0  -8   8    8.80    0.49
   0  -8   7    9.53    0.48
   0  -8   6    3.35    0.30
   0  -8   5    6.82    0.39
   0  -8   4   13.44    0.53
   0  -8   3    0.13    0.09
   0  -8   2   11.27    0.42
   0  -9  12    0.70    0.28
   0  -9  11   -0.31    0.20
   0  -9  10    0.46    0.25
   0  -9   9    0.37    0.23
   0  -9   8    0.48    0.23
   0  -9   7    0.54    0.22
   0  -9   6    0.03    0.18
   0  -9   5   -0.09    0.16
   0  -9   4    0.03    0.14
   0  -9   3    1.53    0.21
   0 -10  12    1.08    0.31
   0 -10  11    0.05    0.22
   0 -10  10    0.23    0.23
   0 -10   9    2.70    0.36
   0 -10   8    0.45    0.18
   0 -10   7    0.76    0.20
   0 -10   6    5.26    0.41
   0 -10   5    0.67    0.20
   0 -10   4    0.86    0.20
   0 -11  11    0.04    0.16
   0 -11  10   -0.02    0.15
   0 -11   9    0.67    0.25
   0 -11   8    4.24    0.41
   0 -11   7    2.09    0.31
   0 -11   6    0.04    0.13
   0 -12  10   -0.16    0.22
   0 -12   9    0.60    0.27
   0 -12   8    0.64    0.25
   0 -12   7    2.39    0.30
   0 -13   8   -0.03    0.22
   1 -13   7    2.09    0.34
   1 -13   8    0.07    0.18
   1 -12   6    0.01    0.19
   1 -12   7    1.01    0.27
   1 -12   8    0.60    0.21
   1 -12   9   -0.05    0.22
   1 -12  10    0.15    0.23
   1 -11   5    2.08    0.29
   1 -11   6    0.04    0.18
   1 -11   7   -0.12    0.13
   1 -11   8    0.10    0.20
   1 -11   9    0.21    0.17
   1 -11  10    0.23    0.22
   1 -11  11    0.00    0.22
   1 -10   4    0.40    0.18
   1 -10   5    5.23    0.39
   1 -10   6    3.09    0.33
   1 -10   7    1.53    0.27
   1 -10   8    0.11    0.14
   1 -10   9    0.32    0.22
   1 -10  10    1.21    0.24
   1 -10  11    0.10    0.22
   1  -9   3    0.24    0.16
   1  -9   4    4.31    0.33
   1  -9   5   -0.20    0.15
   1  -9   6    2.48    0.28
   1  -9   7    2.33    0.30
   1  -9   8    0.03    0.18
   1  -9   9    0.74    0.20
   1  -9  10    1.32    0.25
   1  -9  11    0.21    0.22
   1  -9  12    0.34    0.24
   1  -8   2   36.57    0.78
   1  -8   3   27.43    0.69
   1  -8   4    8.76    0.43
   1  -8   5   13.99    0.55
   1  -8   6    0.01    0.12
   1  -8   7    0.08    0.18
   1  -8   8    1.77    0.25
   1  -8   9    0.15    0.15
   1  -8  10   -0.02    0.19
   1  -8  11   -0.01    0.19
   1  -8  12   -0.05    0.15
   1  -7   1    0.64    0.14
   1  -7   2   15.98    0.49
   1  -7   3    8.43    0.39
   1  -7   4    1.31    0.20
   1  -7   5    0.01    0.10
   1  -7   6    2.53    0.24
   1  -7   7    0.43    0.14
   1  -7   8   -0.04    0.11
   1  -7   9    2.86    0.32
   1  -7  10    0.08    0.19
   1  -7  11   -0.04    0.13
   1  -7  12    0.17    0.21
   1  -6   0    0.19    0.09
   1  -6   1   80.45    1.03
   1  -6   2   51.68    0.84
   1  -6   3  101.66    1.30
   1  -6   4    9.59    0.40
   1  -6   5   45.90    0.91
   1  -6   6    3.44    0.27
   1  -6   7    3.63    0.31
   1  -6   8    0.04    0.11
   1  -6   9    0.01    0.16
   1  -6  10    3.59    0.35
   1  -6  11    1.37    0.24
   1  -5  -1   27.86    0.42
   1  -5   0    5.41    0.22
   1  -5   1   18.84    0.45
   1  -5   2    8.11    0.32
   1  -5   3    0.00    0.10
   1  -5   4    7.15    0.32
   1  -5   5    2.20    0.20
   1  -5   6    7.96    0.39
   1  -5   7    1.65    0.22
   1  -5   8    1.66    0.22
   1  -5   9   16.73    0.63
   1  -5  10    1.47    0.25
   1  -4  -2  105.49    0.90
   1  -4  -1    6.79    0.20
   1  -4   0   17.43    0.37
   1  -4   1   54.18    0.74
   1  -4   2   95.53    1.08
   1  -4   3   17.52    0.44
   1  -4   4   35.21    0.69
   1  -4   5    2.47    0.20
   1  -4   6    2.92    0.22
   1  -4   7    0.75    0.16
   1  -4   8    2.69    0.24
   1  -4   9    6.17    0.38
  -1   3   3    0.26    0.05
   1  -3  -2   73.37    0.67
   1  -3  -1   21.31    0.32
   1  -3   0    1.31    0.10
   1  -3   1   16.46    0.36
   1  -3   2   25.30    0.47
   1  -3   3   20.98    0.45
   1  -3   4    6.10    0.26
   1  -3   5    4.06    0.23
   1  -3   6   -0.05    0.09
   1  -3   7   -0.17    0.10
   1  -3   8    1.92    0.21
  -1   2   4    6.69    0.20
  -1   2   3    2.99    0.12
   1  -2  -2   41.19    0.48
   1  -2  -1  268.11    1.86
   1  -2   0  163.17    1.26
   1  -2   1   83.18    0.83
   1  -2   2 1867.86   10.58
   1  -2   3  176.33    1.47
   1  -2   4    1.63    0.14
   1  -2   5   25.46    0.52
   1  -2   6    0.88    0.13
   1  -2   7   16.06    0.45
  -1   1   5    0.22    0.07
  -1   1   4    2.69    0.14
  -1   1   3   22.55    0.36
   1  -1  -2   22.90    0.37
   1  -1  -1    2.70    0.09
   1  -1   0   25.04    0.32
   1  -1   1   42.51    0.49
   1  -1   2    1.76    0.11
   1  -1   3   11.81    0.27
   1  -1   4    1.34    0.11
   1  -1   5    0.71    0.11
   1  -1   6   19.07    0.44
  -1   0   6    0.41    0.10
  -1   0   5   12.36    0.34
  -1   0   4   26.14    0.46
  -1   0   3   69.98    0.74
  -1   0   2  826.03    5.15
   1   0  -1   41.02    0.46
   1   0   1  184.76    1.36
   1   0   2   26.09    0.36
   1   0   3    5.41    0.17
   1   0   4    6.54    0.20
   1   0   5   28.76    0.47
  -1  -1   7    0.45    0.13
  -1  -1   6    4.27    0.21
  -1  -1   5   20.26    0.45
  -1  -1   4   60.86    0.79
  -1  -1   3   18.64    0.37
  -1  -1   2   66.11    0.71
   1   1  -1   35.32    0.49
   1   1   0  120.84    0.99
   1   1   1   20.12    0.26
   1   1   2    6.30    0.14
   1   1   3    0.66    0.07
   1   1   4    0.07    0.05
  -1  -2   8    5.89    0.32
  -1  -2   7    0.00    0.11
  -1  -2   6    0.55    0.09
  -1  -2   5    1.08    0.13
  -1  -2   4    1.68    0.15
  -1  -2   3   11.08    0.31
  -1  -2   2  432.94    2.88
  -1  -2   1  110.31    0.98
  -1  -2   0  289.60    2.05
  -1  -3   9   11.49    0.48
  -1  -3   8    0.80    0.19
  -1  -3   7    6.08    0.32
  -1  -3   6    0.93    0.13
  -1  -3   5    6.64    0.29
  -1  -3   4   21.23    0.48
  -1  -3   3    1.93    0.16
  -1  -3   2    0.19    0.07
  -1  -3   1   41.43    0.55
  -1  -3   0    5.52    0.17
  -1  -4  10   17.66    0.65
  -1  -4   9    0.63    0.18
  -1  -4   8    0.55    0.17
  -1  -4   7    0.91    0.17
  -1  -4   6    7.84    0.33
  -1  -4   5   26.76    0.58
  -1  -4   4   39.05    0.69
  -1  -4   3  192.71    1.70
  -1  -4   2    5.88    0.23
  -1  -4   1  292.03    2.09
  -1  -4   0   53.55    0.58
  -1  -4  -1   46.36    0.47
  -1  -5  11    0.98    0.23
  -1  -5  10    1.11    0.23
  -1  -5   9    3.04    0.29
  -1  -5   8   -0.04    0.10
  -1  -5   7   -0.03    0.09
  -1  -5   6    0.59    0.14
  -1  -5   5   -0.05    0.06
  -1  -5   4    0.07    0.06
  -1  -5   3   35.24    0.62
  -1  -5   2   65.17    0.81
  -1  -5   1    7.83    0.26
  -1  -5   0    0.73    0.08
  -1  -6  12    0.42    0.23
  -1  -6  11    1.05    0.25
  -1  -6  10    5.12    0.38
  -1  -6   9    2.20    0.25
  -1  -6   8    4.14    0.31
  -1  -6   7    1.46    0.20
  -1  -6   6    3.85    0.28
  -1  -6   5   24.50    0.65
  -1  -6   4   19.21    0.54
  -1  -6   3  130.06    1.47
  -1  -6   2    3.25    0.21
  -1  -6   1   58.68    0.78
  -1  -7  13    0.24    0.25
  -1  -7  12    0.80    0.22
  -1  -7  11    0.10    0.20
  -1  -7  10    3.55    0.34
  -1  -7   9   -0.02    0.12
  -1  -7   8    0.12    0.12
  -1  -7   7    3.22    0.29
  -1  -7   6    0.73    0.16
  -1  -7   5    0.33    0.12
  -1  -7   4   23.39    0.64
  -1  -7   3    0.79    0.14
  -1  -7   2    5.31    0.27
  -1  -8  13    0.86    0.29
  -1  -8  12    0.06    0.23
  -1  -8  11    0.08    0.21
  -1  -8  10   10.14    0.56
  -1  -8   9    0.64    0.18
  -1  -8   8    3.99    0.35
  -1  -8   7    5.77    0.37
  -1  -8   6    9.16    0.44
  -1  -8   5    2.52    0.25
  -1  -8   4   19.37    0.59
  -1  -8   3    2.11    0.21
  -1  -9  12    0.51    0.22
  -1  -9  11    0.28    0.22
  -1  -9  10    1.36    0.28
  -1  -9   9   -0.05    0.13
  -1  -9   8    1.74    0.25
  -1  -9   7    0.81    0.22
  -1  -9   6   12.61    0.56
  -1  -9   5    2.05    0.25
  -1  -9   4    0.90    0.16
  -1 -10  12    0.29    0.21
  -1 -10  11    1.19    0.25
  -1 -10  10    0.94    0.25
  -1 -10   9    0.09    0.20
  -1 -10   8    0.46    0.18
  -1 -10   7    9.71    0.52
  -1 -10   6    2.92    0.32
  -1 -10   5    7.69    0.44
  -1 -11  11    0.10    0.18
  -1 -11  10    0.04    0.17
  -1 -11   9    1.00    0.28
  -1 -11   8    0.34    0.21
  -1 -11   7    0.89    0.24
  -1 -11   6    5.60    0.44
  -1 -12  10    0.15    0.25
  -1 -12   9    1.13    0.31
  -1 -12   8    0.32    0.19
  -1 -12   7    0.40    0.18
  -1 -13   8    1.03    0.29
   2 -13   7    0.30    0.23
   2 -12   6    0.37    0.22
   2 -12   7    1.50    0.30
   2 -12   8    0.49    0.24
   2 -12   9    0.64    0.27
   2 -11   5    0.14    0.18
   2 -11   6    0.70    0.23
   2 -11   7    0.50    0.18
   2 -11   8    1.13    0.24
   2 -11   9    0.10    0.21
   2 -11  10    0.02    0.16
   2 -10   4    4.15    0.35
   2 -10   5    0.11    0.18
   2 -10   6    1.37    0.23
   2 -10   7    1.08    0.22
   2 -10   8    1.34    0.28
   2 -10   9    0.07    0.21
   2 -10  10    0.17    0.17
   2 -10  11    0.33    0.24
   2  -9   2    5.70    0.34
   2  -9   3    0.07    0.11
   2  -9   4    1.57    0.24
   2  -9   5    2.16    0.26
   2  -9   6    0.09    0.14
   2  -9   7   -0.06    0.12
   2  -9   8    0.34    0.17
   2  -9   9   -0.16    0.19
   2  -9  10   -0.14    0.20
   2  -9  11   -0.02    0.15
   2  -8   1    6.23    0.31
   2  -8   2    6.26    0.35
   2  -8   3    1.90    0.24
   2  -8   4   19.53    0.66
   2  -8   5    4.06    0.32
   2  -8   6   17.64    0.66
   2  -8   7    3.23    0.31
   2  -8   8    0.57    0.21
   2  -8   9    0.80    0.20
   2  -8  10   -0.03    0.19
   2  -8  11   -0.20    0.18
   2  -7   0   10.78    0.35
   2  -7   1    0.05    0.10
   2  -7   2   13.63    0.47
   2  -7   3    5.87    0.34
   2  -7   4    0.79    0.16
   2  -7   5    2.27    0.24
   2  -7   6    3.65    0.31
   2  -7   7    2.44    0.28
   2  -7   8    1.86    0.24
   2  -7   9   -0.11    0.17
   2  -7  10    0.36    0.17
   2  -7  11    2.18    0.32
   2  -7  12    0.16    0.21
   2  -6   0   32.00    0.60
   2  -6   1   -0.05    0.09
   2  -6   2    6.32    0.31
   2  -6   3   52.60    0.93
   2  -6   4    5.80    0.33
   2  -6   5    5.16    0.32
   2  -6   6    2.60    0.25
   2  -6   7   12.44    0.51
   2  -6   8    1.23    0.22
   2  -6   9   -0.01    0.12
   2  -6  10    2.08    0.28
   2  -6  11    0.63    0.22
   2  -5  -1    2.91    0.17
   2  -5   0   16.78    0.42
   2  -5   1    1.31    0.15
   2  -5   2   13.71    0.43
   2  -5   3    1.64    0.19
   2  -5   4    0.24    0.11
   2  -5   5    0.23    0.13
   2  -5   6    0.54    0.13
   2  -5   7   12.79    0.50
   2  -5   8    0.98    0.18
   2  -5   9   -0.21    0.14
   2  -5  10   -0.06    0.15
   2  -4  -2   31.96    0.49
   2  -4  -1    1.36    0.11
   2  -4   0   10.61    0.32
   2  -4   1    1.31    0.13
   2  -4   2    1.74    0.15
   2  -4   3    0.06    0.08
   2  -4   4    7.17    0.33
   2  -4   5    7.76    0.35
   2  -4   6    0.09    0.12
   2  -4   7    0.72    0.17
   2  -4   8   -0.01    0.13
   2  -4   9   -0.02    0.13
   2  -3  -2    3.40    0.15
   2  -3   0    8.16    0.26
   2  -3   1   18.79    0.42
   2  -3   2    7.43    0.28
   2  -3   3    3.72    0.22
   2  -3   4    2.93    0.19
   2  -3   5    4.63    0.25
   2  -3   6    5.54    0.29
   2  -3   7    3.81    0.26
   2  -3   8    0.24    0.13
  -2   2   5   33.29    0.55
   2  -2  -3   17.42    0.38
   2  -2  -2  125.85    1.10
   2  -2  -1   10.16    0.25
   2  -2   0 1106.11    6.54
   2  -2   1 2013.84   11.38
   2  -2   2  211.47    1.71
   2  -2   3   10.16    0.31
   2  -2   4   37.42    0.63
   2  -2   5   54.89    0.80
   2  -2   6    0.24    0.10
   2  -2   7    1.09    0.15
  -2   1   6   11.53    0.36
  -2   1   5    0.74    0.11
  -2   1   4   21.22    0.43
   2  -1  -3   15.51    0.38
   2  -1  -2    2.25    0.12
   2  -1  -1  115.05    1.02
   2  -1   0   96.94    0.90
   2  -1   1   49.50    0.62
   2  -1   2   11.43    0.31
   2  -1   3    3.63    0.17
   2  -1   4   26.11    0.49
   2  -1   5    6.86    0.26
   2  -1   6    3.18    0.20
  -2   0   7    5.05    0.27
  -2   0   6   55.59    0.85
  -2   0   5   67.03    0.90
  -2   0   4    1.54    0.13
   2   0  -3  115.39    1.19
   2   0  -2  329.51    2.31
   2   0  -1  321.06    2.20
   2   0   0  661.19    4.11
   2   0   1   48.81    0.57
   2   0   2   99.39    0.95
   2   0   3  118.61    1.07
   2   0   4    0.16    0.07
   2   0   5   63.22    0.78
  -2  -1   8    1.53    0.19
  -2  -1   7   40.49    0.79
  -2  -1   6   15.52    0.46
  -2  -1   5    6.84    0.30
  -2  -1   4    1.21    0.12
  -2  -1   3   19.84    0.43
   2   1  -2   38.14    0.61
   2   1  -1   96.79    0.92
   2   1   0    0.55    0.06
   2   1   1   16.25    0.29
   2   1   2   15.97    0.29
   2   1   3   20.54    0.34
   2   1   4    0.01    0.06
  -2  -2   9    0.09    0.14
  -2  -2   8   56.90    0.99
  -2  -2   7    1.78    0.20
  -2  -2   6    5.79    0.30
  -2  -2   5  111.93    1.30
  -2  -2   4   64.23    0.88
  -2  -2   2   86.74    0.97
   2   2  -1   66.39    0.78
   2   2   0   37.99    0.52
   2   2   1   77.65    0.77
   2   2   2    2.62    0.12
   2   2   3   20.65    0.34
  -2  -3  10    0.41    0.19
  -2  -3   9    2.44    0.24
  -2  -3   8    0.11    0.12
  -2  -3   7   -0.04    0.11
  -2  -3   6   16.25    0.53
  -2  -3   5   16.95    0.49
  -2  -3   4    2.78    0.19
  -2  -3   3    5.75    0.25
  -2  -3   2   47.27    0.72
  -2  -3   1   10.85    0.30
  -2  -3   0   42.15    0.61
   2   3   2    0.05    0.05
  -2  -4  11    0.09    0.17
  -2  -4  10    0.33    0.15
  -2  -4   9    0.34    0.14
  -2  -4   8    4.14    0.30
  -2  -4   7    0.45    0.12
  -2  -4   6    0.18    0.09
  -2  -4   5    2.42    0.21
  -2  -4   4    2.23    0.18
  -2  -4   3    4.64    0.25
  -2  -4   2    2.95    0.20
  -2  -4   1   58.77    0.81
  -2  -4   0   10.35    0.30
  -2  -5  12    0.56    0.22
  -2  -5  11    0.10    0.17
  -2  -5  10    4.99    0.38
  -2  -5   9    1.70    0.22
  -2  -5   8    5.12    0.31
  -2  -5   7    4.55    0.31
  -2  -5   6    1.92    0.20
  -2  -5   5   50.40    0.93
  -2  -5   4    2.99    0.23
  -2  -5   3   29.96    0.67
  -2  -5   2   57.83    0.87
  -2  -5   1    1.43    0.15
  -2  -5   0   14.51    0.36
  -2  -6  12    0.47    0.22
  -2  -6  11    0.51    0.20
  -2  -6  10    6.68    0.47
  -2  -6   9    0.19    0.14
  -2  -6   8    7.45    0.39
  -2  -6   7   24.96    0.69
  -2  -6   6    1.52    0.18
  -2  -6   5   12.48    0.45
  -2  -6   4    3.74    0.24
  -2  -6   3   19.21    0.53
  -2  -6   2   24.26    0.56
  -2  -6   1    2.98    0.19
  -2  -7  13    0.45    0.24
  -2  -7  12    0.21    0.21
  -2  -7  11    0.00    0.13
  -2  -7  10    2.33    0.28
  -2  -7   9    0.99    0.20
  -2  -7   8    0.16    0.16
  -2  -7   7    2.80    0.26
  -2  -7   6    0.83    0.14
  -2  -7   5    4.10    0.26
  -2  -7   4    1.61    0.17
  -2  -7   3    3.50    0.23
  -2  -7   2    0.06    0.11
  -2  -8  13    0.36    0.25
  -2  -8  12    3.60    0.39
  -2  -8  11    0.60    0.22
  -2  -8  10    0.81    0.23
  -2  -8   9   10.85    0.58
  -2  -8   8    0.07    0.18
  -2  -8   7    4.62    0.35
  -2  -8   6   -0.11    0.15
  -2  -8   5   12.93    0.53
  -2  -8   4    7.46    0.40
  -2  -8   3    2.76    0.25
  -2  -9  12    0.39    0.24
  -2  -9  11    0.02    0.14
  -2  -9  10    0.10    0.18
  -2  -9   9    0.11    0.13
  -2  -9   8    1.27    0.27
  -2  -9   7    6.83    0.43
  -2  -9   6    0.15    0.13
  -2  -9   5    1.83    0.25
  -2  -9   4   15.50    0.56
  -2 -10  12    0.51    0.21
  -2 -10  11    0.17    0.16
  -2 -10  10    1.67    0.30
  -2 -10   9    2.11    0.28
  -2 -10   8    1.49    0.26
  -2 -10   7    2.06    0.26
  -2 -10   6    2.33    0.28
  -2 -10   5    1.60    0.24
  -2 -11  11    0.24    0.23
  -2 -11  10    0.07    0.16
  -2 -11   9    1.26    0.28
  -2 -11   8    0.06    0.15
  -2 -11   7   -0.19    0.17
  -2 -11   6    1.17    0.24
  -2 -12  10    0.39    0.24
  -2 -12   9    0.09    0.16
  -2 -12   8    0.25    0.22
   3 -13   6    0.18    0.21
   3 -12   5    0.23    0.19
   3 -12   6   -0.15    0.20
   3 -12   7    0.48    0.24
   3 -12   8    0.16    0.22
   3 -11   4    1.24    0.24
   3 -11   5    0.03    0.18
   3 -11   6   -0.04    0.19
   3 -11   7   -0.01    0.19
   3 -11   8   -0.10    0.20
   3 -11   9   -0.06    0.20
   3 -11  10   -0.31    0.19
   3 -10   3   -0.02    0.11
   3 -10   4    3.86    0.35
   3 -10   5   -0.17    0.17
   3 -10   6   -0.02    0.18
   3 -10   7    0.18    0.15
   3 -10   8    1.34    0.27
   3 -10   9   -0.16    0.18
   3 -10  10   -0.09    0.14
   3  -9   2    4.75    0.32
   3  -9   3    2.08    0.25
   3  -9   4    3.22    0.32
   3  -9   5    0.32    0.15
   3  -9   6    0.50    0.16
   3  -9   7    0.17    0.14
   3  -9   8    0.09    0.19
   3  -9   9    0.16    0.15
   3  -9  10   -0.02    0.14
   3  -9  11   -0.28    0.19
   3  -8   1    0.07    0.12
   3  -8   2   25.93    0.71
   3  -8   3    1.80    0.22
   3  -8   4   12.67    0.54
   3  -8   5    5.82    0.40
   3  -8   6    0.57    0.17
   3  -8   7    0.63    0.21
   3  -8   8   -0.20    0.16
   3  -8   9    0.39    0.16
   3  -8  10    0.35    0.20
   3  -8  11    0.38    0.17
   3  -7   0    2.73    0.22
   3  -7   1    5.23    0.31
   3  -7   2    1.28    0.20
   3  -7   3    6.04    0.37
   3  -7   4    8.93    0.44
   3  -7   5    1.21    0.19
   3  -7   6    1.34    0.21
   3  -7   7    0.27    0.18
   3  -7   8   -0.04    0.11
   3  -7   9    1.48    0.25
   3  -7  10    1.84    0.28
   3  -7  11    0.08    0.20
   3  -6  -1    2.83    0.19
   3  -6   0    0.00    0.10
   3  -6   1    1.31    0.18
   3  -6   2    1.08    0.16
   3  -6   3    4.31    0.31
   3  -6   4    0.74    0.15
   3  -6   5    2.18    0.24
   3  -6   6    0.77    0.19
   3  -6   7    0.22    0.16
   3  -6   8    0.81    0.17
   3  -6   9    0.31    0.14
   3  -6  10    0.01    0.12
   3  -5  -2   12.20    0.36
   3  -5  -1    1.62    0.15
   3  -5   0   20.27    0.53
   3  -5   1    9.77    0.39
   3  -5   2    0.04    0.12
   3  -5   3   28.70    0.67
   3  -5   4   17.26    0.54
   3  -5   5    6.63    0.35
   3  -5   6    4.52    0.31
   3  -5   7    1.33    0.18
   3  -5   8    1.11    0.20
   3  -5   9    1.09    0.21
   3  -4  -3    0.17    0.08
   3  -4  -2    2.19    0.16
   3  -4  -1    0.45    0.10
   3  -4   0   32.11    0.65
   3  -4   1   37.85    0.70
   3  -4   2  116.81    1.40
   3  -4   3  464.14    3.42
   3  -4   4   10.31    0.39
   3  -4   5    0.19    0.12
   3  -4   6    3.42    0.24
   3  -4   7   13.28    0.49
   3  -4   8    0.34    0.16
   3  -3  -4   11.94    0.39
   3  -3  -3    0.47    0.09
   3  -3  -2    5.49    0.23
   3  -3  -1    2.28    0.16
   3  -3   0    0.39    0.09
   3  -3   1   17.46    0.44
   3  -3   2    0.49    0.11
   3  -3   3   25.13    0.57
   3  -3   4    0.09    0.07
   3  -3   5    1.55    0.18
   3  -3   6    9.75    0.38
   3  -3   7    2.38    0.21
   3  -3   8    1.25    0.17
   3  -2  -4    3.41    0.22
   3  -2  -3  101.75    1.13
   3  -2  -2   36.09    0.65
   3  -2  -1    6.45    0.24
   3  -2   0   29.94    0.55
   3  -2   1   23.07    0.51
   3  -2   2    2.20    0.17
   3  -2   3   47.31    0.76
   3  -2   4    1.18    0.15
   3  -2   5    8.48    0.33
   3  -2   6    9.65    0.36
   3  -2   7    1.69    0.18
  -3   1   6    1.74    0.17
  -3   1   5   21.44    0.49
   3  -1  -4    9.81    0.37
   3  -1  -3    3.30    0.20
   3  -1  -2    9.07    0.29
   3  -1  -1    1.61    0.13
   3  -1   0    2.08    0.15
   3  -1   1    7.32    0.26
   3  -1   2   18.18    0.44
   3  -1   3    3.99    0.21
   3  -1   4    1.69    0.15
   3  -1   5   10.48    0.34
   3  -1   6    0.37    0.10
  -3   0   7    9.73    0.39
  -3   0   6   26.68    0.61
  -3   0   5    0.46    0.11
   3   0  -4  137.09    1.47
   3   0  -3  110.41    1.25
   3   0  -2   10.45    0.32
   3   0  -1   66.03    0.82
   3   0   0  143.99    1.33
   3   0   1    0.16    0.07
   3   0   2   41.82    0.63
   3   0   3   71.94    0.89
   3   0   4    3.03    0.18
  -3  -1   8    0.07    0.14
  -3  -1   7    0.04    0.12
  -3  -1   6    0.65    0.13
  -3  -1   5    0.31    0.09
   3   1  -4    0.10    0.12
   3   1  -3    0.50    0.12
   3   1  -2   34.02    0.58
   3   1  -1    5.06    0.22
   3   1   0   21.95    0.43
   3   1   1   -0.02    0.05
   3   1   2    0.80    0.10
   3   1   3   16.13    0.36
  -3  -2   9    2.50    0.26
  -3  -2   8   12.77    0.51
  -3  -2   7    5.67    0.33
  -3  -2   6   18.14    0.54
  -3  -2   5   51.73    0.91
  -3  -2   4   26.80    0.63
   3   2  -3   41.15    0.75
   3   2  -2   11.98    0.37
   3   2  -1    0.09    0.05
   3   2   0  150.03    1.36
   3   2   1   39.31    0.58
   3   2   2    0.59    0.09
  -3  -3  10    0.81    0.19
  -3  -3   9   11.62    0.49
  -3  -3   8    1.56    0.21
  -3  -3   7    7.86    0.39
  -3  -3   6   14.07    0.50
  -3  -3   5   -0.04    0.07
  -3  -3   4    7.51    0.34
  -3  -3   3  117.73    1.41
   3   3  -1    1.25    0.12
   3   3   0    1.20    0.12
   3   3   1    1.97    0.14
  -3  -4  11    2.12    0.25
  -3  -4  10    1.10    0.21
  -3  -4   9    2.79    0.28
  -3  -4   8   18.59    0.64
  -3  -4   7    0.55    0.14
  -3  -4   6    0.09    0.13
  -3  -4   5   85.15    1.26
  -3  -4   4    2.75    0.23
  -3  -4   3   14.59    0.49
  -3  -4   2   63.03    0.99
  -3  -4   1    8.67    0.34
  -3  -4   0    4.71    0.26
  -3  -5  12    0.96    0.22
  -3  -5  11    0.84    0.21
  -3  -5  10   -0.12    0.14
  -3  -5   9    0.08    0.16
  -3  -5   8    1.15    0.19
  -3  -5   7    0.12    0.13
  -3  -5   6    0.14    0.14
  -3  -5   5    0.61    0.14
  -3  -5   4   35.43    0.79
  -3  -5   3    0.46    0.15
  -3  -5   2   40.30    0.81
  -3  -5   1    6.61    0.31
  -3  -6  13    2.13    0.31
  -3  -6  12    0.46    0.18
  -3  -6  11    1.13    0.21
  -3  -6  10    4.76    0.34
  -3  -6   9   12.99    0.55
  -3  -6   8   10.36    0.48
  -3  -6   7    1.23    0.23
  -3  -6   6   47.18    1.05
  -3  -6   5    7.86    0.41
  -3  -6   4   21.63    0.63
  -3  -6   3    6.02    0.32
  -3  -6   2    2.13    0.20
  -3  -7  13    0.09    0.20
  -3  -7  12    2.71    0.36
  -3  -7  11    0.12    0.15
  -3  -7  10    1.10    0.21
  -3  -7   9    0.11    0.16
  -3  -7   8    0.54    0.15
  -3  -7   7    4.94    0.37
  -3  -7   6   22.87    0.72
  -3  -7   5   39.66    0.93
  -3  -7   4    7.27    0.41
  -3  -7   3    9.88    0.43
  -3  -8  13    0.02    0.20
  -3  -8  12    0.06    0.14
  -3  -8  11    4.63    0.43
  -3  -8  10    0.61    0.18
  -3  -8   9    5.72    0.39
  -3  -8   8    7.67    0.44
  -3  -8   7    2.30    0.29
  -3  -8   6   38.45    0.94
  -3  -8   5    5.59    0.36
  -3  -8   4   13.69    0.53
  -3  -9  12    0.37    0.22
  -3  -9  11    0.15    0.22
  -3  -9  10    0.15    0.20
  -3  -9   9    0.62    0.23
  -3  -9   8    5.27    0.40
  -3  -9   7    2.35    0.26
  -3  -9   6    0.04    0.14
  -3  -9   5    2.60    0.27
  -3 -10  12    0.11    0.21
  -3 -10  11    0.65    0.20
  -3 -10  10    0.11    0.21
  -3 -10   9    3.43    0.37
  -3 -10   8    0.14    0.15
  -3 -10   7    1.01    0.25
  -3 -10   6    2.80    0.33
  -3 -11  11   -0.01    0.16
  -3 -11  10    0.07    0.20
  -3 -11   9   -0.11    0.18
  -3 -11   8    0.82    0.24
  -3 -11   7    0.17    0.19
  -3 -12  10   -0.02    0.17
  -3 -12   9    1.71    0.33
  -3 -12   8    0.21    0.18
   4 -12   5   -0.01    0.21
   4 -12   6   -0.16    0.19
   4 -12   7   -0.11    0.20
   4 -11   4    0.82    0.23
   4 -11   5    0.45    0.17
   4 -11   6    0.48    0.21
   4 -11   7   -0.04    0.13
   4 -11   8    0.11    0.16
   4 -11   9    0.05    0.16
   4 -10   3    0.75    0.21
   4 -10   4    2.75    0.33
   4 -10   5    0.07    0.18
   4 -10   6    2.56    0.32
   4 -10   7    0.06    0.15
   4 -10   8    0.15    0.21
   4 -10   9   -0.05    0.20
   4  -9   2    1.29    0.22
   4  -9   3    0.48    0.20
   4  -9   4    0.03    0.13
   4  -9   5    1.03    0.23
   4  -9   6    0.26    0.19
   4  -9   7    0.72    0.23
   4  -9   8    0.16    0.15
   4  -9   9    0.02    0.19
   4  -9  10    0.06    0.15
   4  -8   1    0.27    0.13
   4  -8   2   -0.03    0.11
   4  -8   3   -0.05    0.17
   4  -8   4    0.18    0.15
   4  -8   5    1.54    0.25
   4  -8   6    0.04    0.12
   4  -8   7    0.59    0.21
   4  -8   8    1.27    0.25
   4  -8   9    0.01    0.18
   4  -8  10   -0.01    0.18
   4  -7  -1    5.73    0.30
   4  -7   0    4.92    0.31
   4  -7   1    0.62    0.15
   4  -7   2   12.47    0.51
   4  -7   3    1.15    0.20
   4  -7   4   -0.18    0.11
   4  -7   5    4.70    0.35
   4  -7   6    3.33    0.31
   4  -7   7    1.13    0.19
   4  -7   8   -0.05    0.11
   4  -7   9    0.24    0.13
   4  -7  10   -0.17    0.15
   4  -6  -2    2.71    0.21
   4  -6  -1    2.84    0.22
   4  -6   0    0.10    0.09
   4  -6   1    8.64    0.41
   4  -6   2    0.09    0.15
   4  -6   3   14.58    0.56
   4  -6   4    9.47    0.46
   4  -6   5   13.31    0.52
   4  -6   6    1.19    0.20
   4  -6   7    0.03    0.10
   4  -6   8    0.19    0.15
   4  -6   9    0.66    0.18
   4  -6  10   -0.01    0.15
   4  -5  -2    0.49    0.14
   4  -5  -1   -0.03    0.09
   4  -5   0    1.73    0.17
   4  -5   1    5.29    0.32
   4  -5   2    0.92    0.19
   4  -5   3    0.12    0.16
   4  -5   4    1.01    0.20
   4  -5   5    4.30    0.30
   4  -5   6    0.22    0.11
   4  -5   7    0.35    0.16
   4  -5   8    0.04    0.10
   4  -5   9    0.20    0.16
   4  -4  -4    3.83    0.24
   4  -4  -3    0.59    0.11
   4  -4  -2    8.03    0.34
   4  -4  -1   46.35    0.83
   4  -4   0   17.04    0.49
   4  -4   1  105.94    1.37
   4  -4   2   33.23    0.73
   4  -4   3    9.85    0.41
   4  -4   4    0.60    0.13
   4  -4   5    2.13    0.23
   4  -4   6    1.37    0.18
   4  -4   7    0.52    0.17
   4  -4   8    0.45    0.16
   4  -3  -5    0.79    0.15
   4  -3  -4   13.63    0.43
   4  -3  -3   -0.03    0.08
   4  -3  -2    4.05    0.23
   4  -3  -1    1.26    0.15
   4  -3   0    7.10    0.33
   4  -3   1   59.02    0.98
   4  -3   2    0.24    0.13
   4  -3   3    1.81    0.17
   4  -3   4   26.27    0.63
   4  -3   5   -0.03    0.11
   4  -3   6   -0.03    0.08
   4  -3   7    0.51    0.15
  -4   2   6   38.96    0.73
   4  -2  -5    2.85    0.24
   4  -2  -4   13.09    0.42
   4  -2  -3    2.68    0.20
   4  -2  -2   25.60    0.64
   4  -2  -1   34.59    0.72
   4  -2   0    6.61    0.31
   4  -2   1   90.67    1.12
   4  -2   2   24.16    0.59
   4  -2   3    0.30    0.10
   4  -2   4   28.63    0.64
   4  -2   5   14.46    0.45
   4  -2   6    0.68    0.14
  -4   1   7   27.81    0.66
  -4   1   6    0.37    0.13
   4  -1  -5    0.08    0.12
   4  -1  -4    3.40    0.24
   4  -1  -3   17.98    0.50
   4  -1  -2    2.38    0.18
   4  -1  -1   11.32    0.38
   4  -1   0    8.72    0.34
   4  -1   1   14.38    0.42
   4  -1   2    0.99    0.13
   4  -1   3   15.39    0.43
   4  -1   4    0.60    0.13
   4  -1   5    1.99    0.19
  -4   0   8   42.42    0.88
  -4   0   7   22.64    0.63
  -4   0   6   56.86    0.99
   4   0  -5   26.56    0.66
   4   0  -4    1.05    0.16
   4   0  -3  325.86    2.62
   4   0  -2    5.11    0.26
   4   0  -1    2.75    0.20
   4   0   0   13.44    0.40
   4   0   1    0.22    0.09
   4   0   2   15.99    0.44
   4   0   3    8.96    0.33
   4   0   4    9.91    0.36
  -4  -1   9   13.76    0.53
  -4  -1   8    0.23    0.15
  -4  -1   7   43.40    0.91
  -4  -1   6    4.22    0.29
   4   1  -5    3.66    0.28
   4   1  -4   89.26    1.25
   4   1  -2    8.96    0.34
   4   1  -1   10.63    0.35
   4   1   0   28.02    0.57
   4   1   1    0.78    0.14
   4   1   2    4.65    0.23
   4   1   3    9.25    0.35
  -4  -2  10   -0.01    0.10
  -4  -2   9    1.91    0.23
  -4  -2   8    7.93    0.42
  -4  -2   7   10.55    0.46
  -4  -2   6   42.55    0.91
  -4  -2   5   50.36    1.01
   4   2  -4    4.57    0.28
   4   2  -3  104.02    1.31
   4   2  -2    7.87    0.33
   4   2  -1    0.38    0.10
   4   2   0   18.12    0.47
   4   2   1    0.66    0.11
   4   2   2    0.41    0.09
  -4  -3  11    0.03    0.14
  -4  -3  10    3.48    0.30
  -4  -3   9    1.47    0.21
  -4  -3   8    3.87    0.32
  -4  -3   7    1.60    0.23
  -4  -3   6    4.61    0.32
  -4  -3   5    6.56    0.36
  -4  -3   4    0.48    0.17
   4   3  -3    0.66    0.14
   4   3  -2   20.95    0.52
   4   3  -1    5.49    0.26
   4   3   0   32.80    0.63
   4   3   1    0.09    0.07
  -4  -4  12    0.15    0.14
  -4  -4  11    0.21    0.16
  -4  -4  10    2.17    0.25
  -4  -4   9    0.20    0.17
  -4  -4   8    1.52    0.24
  -4  -4   7   65.55    1.25
  -4  -4   6   10.91    0.48
  -4  -4   5    5.72    0.38
  -4  -4   4   16.64    0.59
  -4  -4   3    1.71    0.23
  -4  -4   2    2.22    0.25
   4   4   0   -0.01    0.09
  -4  -5  12    0.06    0.15
  -4  -5  11    1.09    0.20
  -4  -5  10    7.01    0.45
  -4  -5   9    4.56    0.40
  -4  -5   8    7.85    0.46
  -4  -5   7   12.40    0.57
  -4  -5   6    5.30    0.38
  -4  -5   5   64.99    1.24
  -4  -5   4   10.06    0.47
  -4  -5   3   67.69    1.25
  -4  -5   2   22.18    0.69
  -4  -5   1    2.28    0.24
  -4  -6  13   -0.10    0.19
  -4  -6  12    0.18    0.16
  -4  -6  11    1.29    0.22
  -4  -6  10    0.04    0.12
  -4  -6   9    2.05    0.26
  -4  -6   8   10.35    0.56
  -4  -6   7   34.15    0.94
  -4  -6   6    0.20    0.19
  -4  -6   5    0.21    0.15
  -4  -6   4   73.61    1.32
  -4  -6   3    1.39    0.23
  -4  -6   2   33.62    0.86
  -4  -7  13    0.62    0.26
  -4  -7  12    0.13    0.17
  -4  -7  11    0.20    0.17
  -4  -7  10    0.43    0.19
  -4  -7   9    0.99    0.20
  -4  -7   8    3.52    0.33
  -4  -7   7    0.02    0.22
  -4  -7   6    3.51    0.36
  -4  -7   5   12.49    0.56
  -4  -7   4    1.18    0.22
  -4  -7   3    5.11    0.36
  -4  -8  13    0.29    0.24
  -4  -8  12    0.01    0.14
  -4  -8  11    0.13    0.16
  -4  -8  10    1.11    0.21
  -4  -8   9    0.18    0.19
  -4  -8   8    9.45    0.52
  -4  -8   7    7.78    0.50
  -4  -8   6    2.21    0.27
  -4  -8   5    0.16    0.19
  -4  -8   4   23.37    0.78
  -4  -9  12   -0.06    0.15
  -4  -9  11    0.45    0.18
  -4  -9  10    0.07    0.13
  -4  -9   9    0.52    0.16
  -4  -9   8    0.28    0.15
  -4  -9   7    0.48    0.17
  -4  -9   6    1.44    0.26
  -4  -9   5    0.50    0.19
  -4 -10  12    0.06    0.17
  -4 -10  11    0.84    0.24
  -4 -10  10   -0.06    0.14
  -4 -10   9    0.62    0.22
  -4 -10   8    0.85    0.22
  -4 -10   7    2.48    0.28
  -4 -10   6    0.86    0.21
  -4 -11  11    0.39    0.20
  -4 -11  10    0.55    0.28
  -4 -11   9    0.53    0.25
  -4 -11   8    0.35    0.24
  -4 -12   9    1.29    0.26
   5 -12   5   -0.09    0.19
   5 -12   6   -0.15    0.21
   5 -11   3    0.38    0.17
   5 -11   4    0.41    0.16
   5 -11   5   -0.01    0.14
   5 -11   6    0.16    0.15
   5 -11   7   -0.01    0.22
   5 -10   2    0.55    0.20
   5 -10   3    0.23    0.19
   5 -10   4    0.60    0.21
   5 -10   5    0.15    0.15
   5 -10   6   -0.22    0.13
   5 -10   7    0.06    0.21
   5 -10   8    0.12    0.16
   5  -9   1    1.22    0.22
   5  -9   2    0.64    0.21
   5  -9   3    0.90    0.19
   5  -9   4    0.71    0.22
   5  -9   5    0.15    0.13
   5  -9   6   -0.08    0.19
   5  -9   7    0.16    0.20
   5  -9   8    0.04    0.15
   5  -9   9   -0.10    0.20
   5  -8   0    2.31    0.26
   5  -8   1    0.59    0.20
   5  -8   2    2.53    0.31
   5  -8   3    0.60    0.19
   5  -8   4    0.08    0.13
   5  -8   5    1.57    0.23
   5  -8   6    0.03    0.18
   5  -8   7    0.09    0.14
   5  -8   8    0.15    0.19
   5  -8   9   -0.08    0.13
   5  -7  -1    0.35    0.12
   5  -7   0    0.64    0.18
   5  -7   1   -0.08    0.15
   5  -7   2   -0.31    0.17
   5  -7   3    5.06    0.37
   5  -7   4   -0.16    0.16
   5  -7   5    2.85    0.30
   5  -7   6   -0.04    0.12
   5  -7   7   -0.02    0.16
   5  -7   8    0.41    0.15
   5  -7   9    0.08    0.17
   5  -6  -2    1.04    0.18
   5  -6  -1    1.47    0.21
   5  -6   0   -0.02    0.14
   5  -6   1    1.32    0.24
   5  -6   2    5.37    0.39
   5  -6   3   19.06    0.65
   5  -6   4    9.12    0.46
   5  -6   5    0.82    0.20
   5  -6   6    0.27    0.16
   5  -6   7    0.26    0.15
   5  -6   8    0.81    0.19
   5  -6   9    0.05    0.16
   5  -5  -3    2.75    0.24
   5  -5  -2   18.46    0.60
   5  -5  -1    0.55    0.16
   5  -5   0   10.27    0.47
   5  -5   1   10.87    0.49
   5  -5   2    4.81    0.33
   5  -5   3   25.91    0.74
   5  -5   4    0.18    0.12
   5  -5   5    0.79    0.18
   5  -5   6    2.92    0.27
   5  -5   7    0.07    0.14
   5  -5   8    0.02    0.14
   5  -4  -4    5.68    0.32
   5  -4  -3    1.38    0.18
   5  -4  -2   32.23    0.74
   5  -4  -1    0.44    0.15
   5  -4   0    6.41    0.37
   5  -4   1   19.15    0.58
   5  -4   2    9.55    0.45
   5  -4   3   13.88    0.52
   5  -4   4    0.14    0.14
   5  -4   5    2.10    0.22
   5  -4   6    3.14    0.25
   5  -4   7    0.49    0.15
   5  -3  -5   21.06    0.63
   5  -3  -4    0.20    0.10
   5  -3  -3    0.64    0.16
   5  -3  -2    8.52    0.40
   5  -3  -1   -0.02    0.11
   5  -3   0    9.67    0.43
   5  -3   1    5.25    0.32
   5  -3   2   22.87    0.64
   5  -3   3    4.93    0.32
   5  -3   4    0.05    0.13
   5  -3   5    6.28    0.35
   5  -3   6    0.17    0.11
   5  -3   7   -0.04    0.12
   5  -2  -6    2.94    0.26
   5  -2  -5   28.30    0.74
   5  -2  -4   36.26    0.81
   5  -2  -3    0.28    0.13
   5  -2  -2   23.16    0.67
   5  -2  -1   38.90    0.82
   5  -2   0   38.85    0.81
   5  -2   1    0.13    0.10
   5  -2   2    2.73    0.23
   5  -2   3   -0.04    0.10
   5  -2   4    0.79    0.15
   5  -2   5    0.23    0.13
   5  -2   6    0.69    0.15
  -5   1   7    4.57    0.32
   5  -1  -6    2.96    0.25
   5  -1  -5   17.21    0.56
   5  -1  -4    2.31    0.22
   5  -1  -3    0.01    0.09
   5  -1  -2   28.14    0.69
   5  -1  -1    0.58    0.19
   5  -1   0   13.19    0.50
   5  -1   1    3.73    0.25
   5  -1   2   14.10    0.47
   5  -1   3    8.82    0.37
   5  -1   4    5.93    0.32
   5  -1   5    4.15    0.28
  -5   0   8    2.27    0.25
  -5   0   7    0.15    0.14
   5   0  -6    6.70    0.39
   5   0  -5   39.42    0.87
   5   0  -4   14.12    0.50
   5   0  -3    5.87    0.33
   5   0  -2   33.14    0.74
   5   0  -1   24.24    0.63
   5   0   0   -0.05    0.13
   5   0   1   30.27    0.69
   5   0   2    3.72    0.27
   5   0   3    6.16    0.31
   5   0   4    0.12    0.10
  -5  -1   9   10.68    0.51
  -5  -1   8    0.53    0.18
  -5  -1   7    9.53    0.46
  -5  -1   6    5.00    0.35
   5   1  -5    0.03    0.09
   5   1  -4    1.49    0.18
   5   1  -3   12.22    0.44
   5   1  -2    9.40    0.41
   5   1  -1    0.10    0.11
   5   1   0    1.20    0.15
   5   1   1    2.10    0.19
   5   1   2   15.84    0.54
   5   1   3    0.03    0.11
  -5  -2  10    0.03    0.14
  -5  -2   9    0.37    0.17
  -5  -2   8    1.98    0.23
  -5  -2   7    0.46    0.18
  -5  -2   6    1.20    0.24
   5   2  -5   59.11    1.10
   5   2  -4    0.66    0.16
   5   2  -3    0.68    0.13
   5   2  -2    0.32    0.12
   5   2  -1    7.78    0.34
   5   2   0    7.24    0.34
   5   2   1    1.63    0.17
   5   2   2    0.34    0.11
  -5  -3  11    0.37    0.19
  -5  -3  10    1.53    0.22
  -5  -3   9    6.42    0.42
  -5  -3   8    4.72    0.37
  -5  -3   7   12.77    0.59
  -5  -3   6   20.98    0.74
  -5  -3   5   20.96    0.77
   5   3  -4   20.09    0.60
   5   3  -3    8.52    0.38
   5   3  -2    2.13    0.20
   5   3  -1   -0.11    0.09
   5   3   0    2.03    0.19
  -5  -4  12    0.74    0.21
  -5  -4  11    0.08    0.17
  -5  -4  10    0.01    0.12
  -5  -4   9   12.49    0.60
  -5  -4   8   -0.21    0.11
  -5  -4   7    1.39    0.25
  -5  -4   6   24.64    0.84
  -5  -4   5    4.86    0.40
  -5  -4   4   10.36    0.58
  -5  -4   3    5.68    0.42
   5   4  -2   19.60    0.55
   5   4  -1    0.04    0.09
  -5  -5  13    0.06    0.16
  -5  -5  12    3.41    0.35
  -5  -5  11    0.20    0.19
  -5  -5  10    4.73    0.41
  -5  -5   9    1.98    0.29
  -5  -5   8   -0.05    0.13
  -5  -5   7    9.33    0.54
  -5  -5   6   32.54    0.98
  -5  -5   5   38.47    1.08
  -5  -5   4    0.82    0.21
  -5  -5   3    0.97    0.25
  -5  -5   2   26.34    0.89
  -5  -6  13    0.23    0.13
  -5  -6  12    0.02    0.18
  -5  -6  11    2.27    0.29
  -5  -6  10    0.97    0.23
  -5  -6   9   13.81    0.67
  -5  -6   8    1.62    0.29
  -5  -6   7    6.47    0.48
  -5  -6   6   77.26    1.60
  -5  -6   5    0.16    0.18
  -5  -6   4   21.82    0.79
  -5  -6   3    0.17    0.21
  -5  -7  13    0.03    0.13
  -5  -7  12    0.39    0.16
  -5  -7  11   -0.02    0.12
  -5  -7  10    2.25    0.33
  -5  -7   9    5.44    0.49
  -5  -7   8    0.44    0.23
  -5  -7   7   38.74    1.11
  -5  -7   6    2.18    0.30
  -5  -7   5    5.47    0.45
  -5  -7   4   21.06    0.82
  -5  -8  12    1.40    0.28
  -5  -8  11    0.37    0.22
  -5  -8  10    0.21    0.20
  -5  -8   9    6.00    0.47
  -5  -8   8    0.08    0.23
  -5  -8   7    1.67    0.30
  -5  -8   6   15.44    0.74
  -5  -8   5    2.10    0.32
  -5  -9  12    0.16    0.15
  -5  -9  11   -0.05    0.18
  -5  -9  10    0.32    0.17
  -5  -9   9    1.83    0.28
  -5  -9   8    1.34    0.25
  -5  -9   7    0.16    0.16
  -5  -9   6    0.18    0.22
  -5 -10  11    0.14    0.20
  -5 -10  10   -0.05    0.19
  -5 -10   9    1.60    0.27
  -5 -10   8    0.54    0.24
  -5 -10   7    5.01    0.46
  -5 -11  10    1.02    0.30
  -5 -11   9    0.17    0.22
  -5 -11   8    0.51    0.24
   6 -11   3    0.12    0.20
   6 -11   4   -0.28    0.19
   6 -11   5    0.54    0.21
   6 -11   6   -0.20    0.14
   6 -10   2    0.07    0.18
   6 -10   3    0.10    0.19
   6 -10   4    0.41    0.23
   6 -10   5    0.16    0.16
   6 -10   6    0.00    0.18
   6 -10   7    0.53    0.19
   6  -9   1    0.05    0.17
   6  -9   2    0.61    0.22
   6  -9   3    0.02    0.13
   6  -9   4    0.36    0.18
   6  -9   5    0.87    0.24
   6  -9   6   -0.03    0.12
   6  -9   7    0.84    0.20
   6  -9   8    0.03    0.14
   6  -8   0    1.65    0.24
   6  -8   1    0.52    0.19
   6  -8   2    0.05    0.18
   6  -8   3    0.96    0.24
   6  -8   4    0.06    0.14
   6  -8   5    1.64    0.25
   6  -8   6    0.26    0.18
   6  -8   7    0.23    0.14
   6  -8   8   -0.03    0.17
   6  -7  -1    1.63    0.24
   6  -7   0    4.59    0.35
   6  -7   1    0.58    0.19
   6  -7   2    0.92    0.23
   6  -7   3    0.62    0.18
   6  -7   4    0.11    0.20
   6  -7   5    1.75    0.27
   6  -7   6    0.33    0.17
   6  -7   7    0.03    0.11
   6  -7   8   -0.10    0.15
   6  -6  -2    0.95    0.19
   6  -6  -1    4.78    0.36
   6  -6   0   14.03    0.59
   6  -6   1   -0.07    0.16
   6  -6   2    5.73    0.38
   6  -6   3    3.49    0.32
   6  -6   4    5.40    0.41
   6  -6   5    1.09    0.20
   6  -6   6    0.04    0.11
   6  -6   7    0.50    0.16
   6  -6   8    0.50    0.19
   6  -5  -3    0.72    0.15
   6  -5  -2    0.29    0.17
   6  -5  -1    1.71    0.25
   6  -5   0    0.44    0.19
   6  -5   1    1.12    0.24
   6  -5   2    0.01    0.11
   6  -5   3    0.61    0.21
   6  -5   4    3.37    0.31
   6  -5   5    0.04    0.14
   6  -5   6    0.09    0.15
   6  -5   7    0.08    0.15
   6  -5   8   -0.13    0.13
   6  -4  -4    1.71    0.22
   6  -4  -3    0.84    0.16
   6  -4  -2    5.30    0.37
   6  -4  -1    3.75    0.33
   6  -4   0    6.72    0.42
   6  -4   1    0.04    0.12
   6  -4   2    0.01    0.12
   6  -4   3    0.06    0.14
   6  -4   4    0.38    0.16
   6  -4   5    0.47    0.17
   6  -4   6    0.51    0.16
   6  -4   7   -0.08    0.13
   6  -3  -5    2.21    0.23
   6  -3  -4    5.23    0.36
   6  -3  -3    1.03    0.19
   6  -3  -2    8.85    0.50
   6  -3  -1    4.25    0.36
   6  -3   0    1.92    0.25
   6  -3   1    3.72    0.30
   6  -3   2    1.74    0.24
   6  -3   3    1.95    0.22
   6  -3   4    0.95    0.16
   6  -3   5    0.42    0.14
   6  -3   6    1.04    0.16
   6  -2  -6    2.77    0.26
   6  -2  -5    6.96    0.39
   6  -2  -4    1.23    0.19
   6  -2  -3   49.21    1.06
   6  -2  -2   15.44    0.59
   6  -2  -1    3.48    0.31
   6  -2   0    9.43    0.48
   6  -2   1    1.76    0.21
   6  -2   2    2.05    0.24
   6  -2   3   10.15    0.45
   6  -2   4    1.15    0.19
   6  -2   5    0.31    0.14
  -6   1   8    2.96    0.29
   6  -1  -7   28.03    0.83
   6  -1  -6    4.09    0.33
   6  -1  -5   12.48    0.53
   6  -1  -4   17.12    0.62
   6  -1  -3    2.83    0.27
   6  -1  -2   23.58    0.72
   6  -1  -1    3.10    0.33
   6  -1   0   15.28    0.55
   6  -1   1    1.86    0.21
   6  -1   2   -0.02    0.10
   6  -1   3    0.53    0.13
   6  -1   4    0.91    0.17
  -6   0   9    1.13    0.21
  -6   0   8    3.74    0.33
  -6   0   7    5.68    0.41
   6   0  -6    1.10    0.18
   6   0  -5    0.02    0.11
   6   0  -4   11.86    0.50
   6   0  -3   24.11    0.73
   6   0  -2   16.57    0.60
   6   0  -1   12.78    0.52
   6   0   0   -0.04    0.15
   6   0   1    0.03    0.12
   6   0   2   -0.05    0.12
   6   0   3    0.68    0.16
  -6  -1  10    3.64    0.33
  -6  -1   9    0.15    0.16
  -6  -1   8    2.46    0.29
  -6  -1   7    3.23    0.34
   6   1  -6    4.37    0.33
   6   1  -5   14.42    0.57
   6   1  -4    8.45    0.45
   6   1  -3   -0.07    0.09
   6   1  -2   13.54    0.53
   6   1  -1    1.27    0.18
   6   1   0   11.61    0.48
   6   1   1    1.90    0.22
   6   1   2   -0.05    0.11
  -6  -2  10    0.11    0.13
  -6  -2   9    0.00    0.16
  -6  -2   8    2.13    0.31
  -6  -2   7    9.34    0.56
   6   2  -6    0.61    0.17
   6   2  -5    3.67    0.29
   6   2  -4    4.51    0.33
   6   2  -3    0.07    0.10
   6   2  -2    3.58    0.27
   6   2  -1    0.86    0.15
   6   2   0    7.97    0.41
   6   2   1    1.66    0.21
  -6  -3  11    0.42    0.19
  -6  -3  10    2.59    0.30
  -6  -3   9    6.46    0.47
  -6  -3   8    3.16    0.36
  -6  -3   7    2.00    0.29
  -6  -3   6    9.75    0.62
   6   3  -5   19.34    0.66
   6   3  -4   -0.10    0.08
   6   3  -3   41.40    0.91
   6   3  -2    0.03    0.12
   6   3  -1    7.15    0.38
   6   3   0   15.05    0.52
  -6  -4  12    0.56    0.18
  -6  -4  11    0.14    0.19
  -6  -4  10   -0.01    0.18
  -6  -4   9    3.29    0.36
  -6  -4   8    1.74    0.28
  -6  -4   7    7.46    0.55
  -6  -4   6    3.45    0.41
  -6  -4   5    3.89    0.47
  -6  -4   4   41.30    1.28
   6   4  -3    7.13    0.38
   6   4  -2   11.00    0.43
   6   4  -1    1.21    0.18
  -6  -5  12    0.21    0.15
  -6  -5  11    1.05    0.26
  -6  -5  10    0.19    0.20
  -6  -5   9    0.19    0.22
  -6  -5   8   24.41    0.97
  -6  -5   7    3.19    0.41
  -6  -5   6    3.15    0.40
  -6  -5   5   81.92    1.79
  -6  -5   4    0.08    0.28
  -6  -5   3   10.91    0.68
  -6  -5   2   34.74    1.21
  -6  -6  12    0.51    0.25
  -6  -6  11    0.21    0.18
  -6  -6  10    1.84    0.32
  -6  -6   9    0.51    0.25
  -6  -6   8    5.10    0.47
  -6  -6   7    1.16    0.29
  -6  -6   6    6.28    0.51
  -6  -6   5    0.00    0.26
  -6  -6   4   20.64    0.92
  -6  -6   3    5.38    0.52
  -6  -7  12   -0.13    0.14
  -6  -7  11    0.93    0.28
  -6  -7  10   -0.03    0.16
  -6  -7   9    0.65    0.22
  -6  -7   8    3.39    0.40
  -6  -7   7    0.28    0.26
  -6  -7   6    5.67    0.53
  -6  -7   5    0.94    0.27
  -6  -7   4    0.24    0.21
  -6  -8  12    0.67    0.27
  -6  -8  11   -0.05    0.16
  -6  -8  10    0.16    0.24
  -6  -8   9    0.07    0.25
  -6  -8   8    0.20    0.26
  -6  -8   7    1.75    0.35
  -6  -8   6    3.58    0.44
  -6  -8   5   11.42    0.71
  -6  -9  11   -0.02    0.16
  -6  -9  10    1.04    0.31
  -6  -9   9    0.05    0.26
  -6  -9   8    0.02    0.19
  -6  -9   7    1.67    0.38
  -6  -9   6    0.01    0.27
  -6 -10  10    0.24    0.26
  -6 -10   9    0.35    0.22
  -6 -10   8   -0.02    0.17
  -6 -10   7    0.22    0.27
   7 -10   1    0.21    0.19
   7 -10   2    0.68    0.24
   7 -10   3    0.00    0.14
   7 -10   4    0.10    0.15
   7 -10   5    0.48    0.20
   7  -9   0    0.15    0.17
   7  -9   1    0.05    0.18
   7  -9   2    0.28    0.17
   7  -9   3    0.18    0.19
   7  -9   4    0.00    0.15
   7  -9   5    0.18    0.16
   7  -9   6    0.20    0.22
   7  -8  -1    0.46    0.21
   7  -8   0   -0.01    0.17
   7  -8   1    0.13    0.18
   7  -8   2    1.30    0.26
   7  -8   3    0.43    0.19
   7  -8   4    0.75    0.20
   7  -8   5    0.52    0.22
   7  -8   6    0.37    0.17
   7  -8   7    0.08    0.19
   7  -7  -2    3.42    0.37
   7  -7  -1    0.94    0.25
   7  -7   0    0.63    0.22
   7  -7   1    0.05    0.13
   7  -7   2    0.76    0.20
   7  -7   3    0.39    0.16
   7  -7   4    1.31    0.22
   7  -7   5    0.03    0.18
   7  -7   6    0.28    0.19
   7  -7   7    0.39    0.16
   7  -6  -3   -0.04    0.11
   7  -6  -2    2.28    0.33
   7  -6  -1    0.24    0.16
   7  -6   0    0.87    0.20
   7  -6   1    2.30    0.31
   7  -6   2    0.57    0.18
   7  -6   3    2.62    0.31
   7  -6   4    0.29    0.17
   7  -6   5    0.07    0.11
   7  -6   6    0.47    0.15
   7  -6   7    0.09    0.12
   7  -5  -4    0.73    0.20
   7  -5  -3    4.61    0.38
   7  -5  -2    3.48    0.38
   7  -5  -1    0.34    0.17
   7  -5   0    4.13    0.36
   7  -5   1    1.12    0.23
   7  -5   2    4.23    0.38
   7  -5   3    0.07    0.13
   7  -5   4   -0.11    0.13
   7  -5   5    0.55    0.17
   7  -5   6    0.11    0.14
   7  -5   7    0.13    0.14
   7  -4  -5    5.61    0.39
   7  -4  -4    0.88    0.23
   7  -4  -3    4.67    0.39
   7  -4  -2    1.35    0.27
   7  -4  -1    7.87    0.50
   7  -4   0    5.08    0.42
   7  -4   1   -0.05    0.13
   7  -4   2    0.79    0.18
   7  -4   3    0.42    0.14
   7  -4   4    0.29    0.13
   7  -4   5    1.08    0.21
   7  -4   6    0.33    0.13
   7  -3  -6    7.19    0.44
   7  -3  -5   10.06    0.51
   7  -3  -4    7.46    0.48
   7  -3  -3   10.44    0.55
   7  -3  -2    8.67    0.54
   7  -3  -1    5.50    0.43
   7  -3   0   13.12    0.61
   7  -3   1    0.22    0.16
   7  -3   2    2.48    0.28
   7  -3   3    0.31    0.16
   7  -3   4    1.11    0.18
   7  -3   5    0.05    0.13
   7  -2  -7   -0.07    0.14
   7  -2  -6    2.48    0.29
   7  -2  -5   13.46    0.58
   7  -2  -4    0.21    0.21
   7  -2  -3    0.56    0.22
   7  -2  -2   13.17    0.60
   7  -2  -1    3.06    0.38
   7  -2   0   12.42    0.58
   7  -2   1    4.77    0.36
   7  -2   2    0.76    0.21
   7  -2   3    0.39    0.16
   7  -2   4    0.02    0.13
  -7   1   8    0.14    0.19
   7  -1  -7    0.41    0.14
   7  -1  -6    0.20    0.14
   7  -1  -5   -0.01    0.17
   7  -1  -4   -0.04    0.18
   7  -1  -3   11.50    0.57
   7  -1  -2   -0.18    0.17
   7  -1  -1    4.73    0.38
   7  -1   0    8.38    0.53
   7  -1   1    0.93    0.21
   7  -1   2    5.50    0.37
   7  -1   3    0.88    0.20
   7  -1   4   -0.12    0.13
  -7   0   9    0.92    0.21
  -7   0   8    0.27    0.17
   7   0  -7    0.52    0.19
   7   0  -6    0.25    0.18
   7   0  -5   10.90    0.56
   7   0  -4    1.87    0.27
   7   0  -3    8.04    0.50
   7   0  -2    3.82    0.34
   7   0  -1    0.03    0.12
   7   0   0    3.50    0.32
   7   0   1    8.07    0.45
   7   0   2    0.25    0.19
   7   0   3    1.01    0.23
  -7  -1  10   -0.05    0.16
  -7  -1   9    0.70    0.20
  -7  -1   8   -0.11    0.22
   7   1  -7    8.58    0.49
   7   1  -6   -0.01    0.11
   7   1  -5    0.00    0.16
   7   1  -4   25.22    0.82
   7   1  -3    3.54    0.30
   7   1  -2    6.60    0.41
   7   1  -1   10.63    0.53
   7   1   0    3.84    0.33
   7   1   1    6.94    0.42
   7   1   2    1.72    0.23
  -7  -2  11   -0.04    0.17
  -7  -2  10    1.54    0.29
  -7  -2   9    0.22    0.23
  -7  -2   8    1.67    0.30
  -7  -2   7    2.58    0.43
   7   2  -6   -0.06    0.14
   7   2  -5   -0.07    0.16
   7   2  -4    3.59    0.31
   7   2  -3   -0.04    0.16
   7   2  -2    8.62    0.45
   7   2  -1    5.33    0.35
   7   2   0    6.05    0.40
   7   2   1    0.69    0.19
  -7  -3  12    2.60    0.34
  -7  -3  11   -0.01    0.14
  -7  -3  10    2.15    0.34
  -7  -3   9    0.18    0.23
  -7  -3   8    0.68    0.29
  -7  -3   7    1.33    0.38
  -7  -3   6    7.57    0.64
   7   3  -5    8.50    0.45
   7   3  -4    0.21    0.16
   7   3  -3    3.13    0.29
   7   3  -2    2.58    0.27
   7   3  -1    0.43    0.18
   7   3   0    1.31    0.22
  -7  -4  12   -0.20    0.20
  -7  -4  11    1.94    0.34
  -7  -4  10    0.18    0.24
  -7  -4   9   -0.16    0.14
  -7  -4   8    0.56    0.31
  -7  -4   7   -0.15    0.19
  -7  -4   6    3.51    0.53
  -7  -4   5   17.61    0.97
   7   4  -4    5.76    0.37
   7   4  -3    2.01    0.24
   7   4  -2    3.78    0.29
   7   4  -1    8.80    0.44
  -7  -5  12    1.49    0.32
  -7  -5  11   -0.05    0.15
  -7  -5  10    3.34    0.45
  -7  -5   9    1.58    0.35
  -7  -5   8    0.85    0.27
  -7  -5   7   27.65    1.21
  -7  -5   6    0.94    0.32
  -7  -5   5   18.41    1.00
  -7  -5   4    4.67    0.59
  -7  -5   3    1.28    0.35
  -7  -6  12    3.38    0.48
  -7  -6  11    0.30    0.20
  -7  -6  10    0.00    0.26
  -7  -6   9    1.38    0.31
  -7  -6   8    0.08    0.28
  -7  -6   7   -0.09    0.28
  -7  -6   6    2.59    0.42
  -7  -6   5    0.70    0.29
  -7  -6   4   10.36    0.78
  -7  -7  11    0.01    0.26
  -7  -7  10    1.96    0.39
  -7  -7   9    3.03    0.47
  -7  -7   8    7.79    0.69
  -7  -7   7    2.59    0.47
  -7  -7   6    0.16    0.32
  -7  -7   5    4.13    0.50
  -7  -8  11    0.08    0.30
  -7  -8  10    0.48    0.31
  -7  -8   9    2.49    0.43
  -7  -8   8    0.10    0.21
  -7  -8   7    0.99    0.37
  -7  -8   6    0.25    0.24
  -7  -9  10    2.31    0.47
  -7  -9   9    0.52    0.37
  -7  -9   8    1.90    0.43
  -7  -9   7    0.72    0.35
   8  -9   0    0.37    0.20
   8  -9   1    1.08    0.28
   8  -9   2    0.26    0.17
   8  -9   3    0.02    0.22
   8  -9   4    0.76    0.26
   8  -8  -1    0.20    0.20
   8  -8   0    1.58    0.32
   8  -8   1    0.38    0.23
   8  -8   2    0.25    0.17
   8  -8   3    0.94    0.23
   8  -8   4    0.10    0.16
   8  -8   5    1.37    0.27
   8  -7  -2    0.08    0.24
   8  -7  -1    1.64    0.29
   8  -7   0    0.21    0.23
   8  -7   1    0.38    0.23
   8  -7   2    0.49    0.23
   8  -7   3    0.28    0.21
   8  -7   4    0.58    0.20
   8  -7   5   -0.01    0.18
   8  -7   6    0.11    0.17
   8  -6  -3    0.13    0.20
   8  -6  -2    0.56    0.22
   8  -6  -1    0.36    0.22
   8  -6   0    0.34    0.25
   8  -6   1    0.18    0.20
   8  -6   2   -0.23    0.18
   8  -6   3    0.18    0.15
   8  -6   4    0.00    0.17
   8  -6   5    0.09    0.17
   8  -6   6    0.07    0.17
   8  -5  -4    1.26    0.27
   8  -5  -3    0.43    0.23
   8  -5  -2    3.03    0.42
   8  -5  -1    1.19    0.27
   8  -5   0   -0.08    0.22
   8  -5   1    0.03    0.16
   8  -5   2    0.52    0.17
   8  -5   3    0.10    0.14
   8  -5   4    0.28    0.17
   8  -5   5    0.22    0.17
   8  -5   6    0.37    0.18
   8  -4  -5    0.01    0.19
   8  -4  -4    1.99    0.29
   8  -4  -3    4.96    0.45
   8  -4  -2    2.38    0.32
   8  -4  -1    0.14    0.25
   8  -4   0    1.06    0.27
   8  -4   1   -0.04    0.14
   8  -4   2    1.80    0.28
   8  -4   3    0.29    0.18
   8  -4   4    0.84    0.22
   8  -4   5    0.19    0.16
   8  -4   6    0.10    0.16
   8  -3  -6    2.49    0.30
   8  -3  -5    0.75    0.23
   8  -3  -4    0.13    0.22
   8  -3  -3    1.19    0.25
   8  -3  -2    2.12    0.30
   8  -3  -1    0.54    0.29
   8  -3   0    0.51    0.21
   8  -3   1    0.31    0.16
   8  -3   2    0.04    0.19
   8  -3   3    0.16    0.14
   8  -3   4    0.30    0.15
   8  -3   5    0.06    0.15
   8  -2  -7    0.97    0.23
   8  -2  -6    0.00    0.13
   8  -2  -5    0.66    0.19
   8  -2  -4    0.87    0.28
   8  -2  -3    3.47    0.36
   8  -2  -2    3.76    0.40
   8  -2  -1    0.87    0.28
   8  -2   0   -0.15    0.21
   8  -2   1   -0.02    0.17
   8  -2   2    0.26    0.17
   8  -2   3    0.83    0.21
   8  -2   4    0.24    0.17
   8  -1  -7    0.98    0.23
   8  -1  -6    0.74    0.23
   8  -1  -5    9.51    0.56
   8  -1  -4    0.01    0.15
   8  -1  -3    3.60    0.38
   8  -1  -2   10.52    0.59
   8  -1  -1    0.14    0.20
   8  -1   0    3.27    0.35
   8  -1   1    0.15    0.15
   8  -1   2    1.95    0.32
   8  -1   3    2.10    0.32
  -8   0   9    0.49    0.26
  -8   0   8    2.70    0.44
   8   0  -7    0.28    0.18
   8   0  -6    0.09    0.14
   8   0  -5    0.39    0.18
   8   0  -4    0.12    0.14
   8   0  -3   -0.11    0.21
   8   0  -2    1.67    0.28
   8   0  -1    0.41    0.21
   8   0   0    1.63    0.25
   8   0   1    3.01    0.32
   8   0   2    0.78    0.21
  -8  -1  10    4.31    0.48
  -8  -1   9    0.71    0.30
  -8  -1   8    0.40    0.26
   8   1  -7   -0.21    0.15
   8   1  -6    3.50    0.37
   8   1  -5    0.85    0.20
   8   1  -4    1.43    0.28
   8   1  -3   11.39    0.57
   8   1  -2    0.09    0.20
   8   1  -1    0.94    0.24
   8   1   0    0.65    0.22
   8   1   1    0.26    0.14
  -8  -2  11    0.37    0.27
  -8  -2  10    0.04    0.24
  -8  -2   9    3.86    0.50
  -8  -2   8    0.28    0.25
   8   2  -6    0.58    0.17
   8   2  -5   -0.10    0.17
   8   2  -4    2.69    0.30
   8   2  -3    8.19    0.53
   8   2  -2    2.43    0.30
   8   2  -1    0.48    0.19
   8   2   0    2.02    0.28
  -8  -3  11    1.30    0.34
  -8  -3  10    0.60    0.31
  -8  -3   9    0.07    0.30
  -8  -3   8    7.68    0.67
  -8  -3   7    1.67    0.45
   8   3  -6    5.99    0.44
   8   3  -5    7.95    0.47
   8   3  -4   15.31    0.68
   8   3  -3   13.35    0.61
   8   3  -2    0.18    0.17
   8   3  -1    4.29    0.35
  -8  -4  11   -0.17    0.27
  -8  -4  10    3.98    0.53
  -8  -4   9    1.23    0.33
  -8  -4   8    0.03    0.24
  -8  -4   7    0.15    0.25
  -8  -4   6    0.54    0.42
   8   4  -4    2.33    0.27
   8   4  -3    3.07    0.30
   8   4  -2    1.02    0.21
  -8  -5  11    3.66    0.52
  -8  -5  10    1.13    0.40
  -8  -5   9    0.14    0.23
  -8  -5   8    4.87    0.64
  -8  -5   7    0.51    0.32
  -8  -5   6    9.50    0.79
  -8  -5   5    0.45    0.44
  -8  -5   4    2.53    0.58
  -8  -5   3    8.16    0.79
  -8  -6  11   -0.08    0.24
  -8  -6  10    4.41    0.60
  -8  -6   9    0.59    0.31
  -8  -6   8    0.77    0.31
  -8  -6   7    1.44    0.45
  -8  -6   6    0.47    0.34
  -8  -6   5    0.47    0.32
  -8  -6   4    2.71    0.54
  -8  -7  10    0.08    0.35
  -8  -7   9   -0.31    0.33
  -8  -7   8    2.75    0.50
  -8  -7   7    1.11    0.37
  -8  -7   5    1.09    0.38
  -8  -8   9   -0.21    0.34
  -8  -8   8    0.23    0.38
  -8  -8   7    0.92    0.36
  -8  -8   6    0.29    0.42
   9  -8  -1    0.15    0.28
   9  -8   0    0.21    0.25
   9  -8   1    0.06    0.25
   9  -8   2    0.35    0.24
   9  -7  -2   -0.04    0.23
   9  -7  -1   -0.08    0.26
   9  -7   0    0.26    0.24
   9  -7   1    0.22    0.27
   9  -7   2    0.75    0.26
   9  -7   3    0.14    0.17
   9  -6  -3    0.09    0.23
   9  -6  -2   -0.01    0.24
   9  -6  -1    1.19    0.36
   9  -6   0    1.13    0.30
   9  -6   1    0.16    0.19
   9  -6   2    0.00    0.22
   9  -6   3    0.14    0.20
   9  -6   4    0.32    0.17
   9  -5  -5    0.87    0.25
   9  -5  -4    4.13    0.45
   9  -5  -3    0.27    0.25
   9  -5  -2   -0.15    0.22
   9  -5  -1    2.50    0.44
   9  -5   0    0.52    0.24
   9  -5   1    0.88    0.29
   9  -5   2    0.48    0.25
   9  -5   3    0.12    0.20
   9  -5   4    0.03    0.18
   9  -4  -6    1.80    0.31
   9  -4  -5    2.14    0.31
   9  -4  -4    0.19    0.25
   9  -4  -3    1.07    0.30
   9  -4  -2    0.52    0.23
   9  -4  -1    0.37    0.21
   9  -4   0    1.72    0.37
   9  -4   1    0.05    0.15
   9  -4   2    0.16    0.21
   9  -4   3    0.02    0.20
   9  -4   4    0.06    0.20
   9  -3  -7    0.18    0.16
   9  -3  -5    0.80    0.22
   9  -3  -4    0.83    0.30
   9  -3  -3    3.28    0.39
   9  -3  -2    0.08    0.17
   9  -3  -1    1.65    0.29
   9  -3   0    0.97    0.26
   9  -3   1    0.64    0.27
   9  -3   2    0.65    0.22
   9  -3   3    0.32    0.19
   9  -3   4   -0.04    0.17
   9  -2  -8    0.47    0.20
   9  -2  -7    1.39    0.29
   9  -2  -6    0.20    0.17
   9  -2  -5    1.97    0.33
   9  -2  -4    0.38    0.25
   9  -2  -3   -0.01    0.24
   9  -2  -2    0.46    0.25
   9  -2  -1    0.07    0.17
   9  -2   0    0.57    0.24
   9  -2   1    0.16    0.16
   9  -2   2    0.45    0.25
   9  -2   3    1.03    0.29
  -9   1   9    1.05    0.37
   9  -1  -8    1.04    0.26
   9  -1  -7    0.94    0.26
   9  -1  -6   -0.09    0.20
   9  -1  -5    0.05    0.21
   9  -1  -4    3.18    0.37
   9  -1  -3    0.49    0.21
   9  -1  -1    1.68    0.31
   9  -1   0    0.20    0.16
   9  -1   1    1.80    0.28
   9  -1   2    0.13    0.18
  -9   0   9    0.70    0.39
   9   0  -8    0.90    0.25
   9   0  -7    3.61    0.38
   9   0  -6   -0.12    0.19
   9   0  -5    2.44    0.34
   9   0  -4   -0.10    0.15
   9   0  -3   -0.15    0.20
   9   0  -2    3.40    0.38
   9   0  -1    1.37    0.30
   9   0   0    0.42    0.22
   9   0   1    0.14    0.15
  -9  -1  10    0.29    0.24
  -9  -1   9    0.71    0.39
  -9  -1   8    0.32    0.40
   9   1  -7   -0.11    0.17
   9   1  -6    1.85    0.28
   9   1  -5    2.28    0.31
   9   1  -4    1.96    0.34
   9   1  -3    2.60    0.35
   9   1  -2    3.99    0.40
   9   1  -1    3.48    0.39
   9   1   0    0.08    0.20
  -9  -2  10    0.43    0.36
  -9  -2   9    0.14    0.36
  -9  -2   8    1.06    0.47
   9   2  -7    1.13    0.27
   9   2  -6    0.33    0.20
   9   2  -5    0.01    0.19
   9   2  -4    0.09    0.20
   9   2  -3    1.04    0.27
   9   2  -2    5.75    0.48
   9   2  -1    2.58    0.32
  -9  -3  10    1.60    0.40
  -9  -3   9    0.38    0.39
  -9  -3   8    0.19    0.40
  -9  -3   7    2.52    0.60
   9   3  -6    0.16    0.15
   9   3  -5    1.39    0.26
   9   3  -4    0.13    0.14
   9   3  -3    0.15    0.19
   9   3  -2    1.47    0.27
  -9  -4  10    0.27    0.30
  -9  -4   9    0.73    0.37
  -9  -4   8    0.52    0.44
  -9  -4   7   -0.01    0.32
  -9  -4   6    1.05    0.46
   9   4  -5    0.02    0.14
   9   4  -4    0.30    0.16
   9   4  -3    0.10    0.13
  -9  -5  10    1.45    0.50
  -9  -5   9    1.79    0.45
  -9  -5   8    4.19    0.71
  -9  -5   7   -0.15    0.42
  -9  -5   6    0.03    0.32
  -9  -5   5    4.84    0.73
  -9  -5   4   -0.35    0.48
  -9  -6   9    3.27    0.58
  -9  -6   8    0.38    0.49
  -9  -6   7    0.71    0.41
  -9  -6   6    0.33    0.36
  -9  -6   5    1.04    0.56
  -9  -7   8    0.38    0.48
  -9  -7   7   -0.12    0.45
  -9  -7   6    0.45    0.40
  10  -6  -2    0.35    0.30
  10  -6  -1    0.20    0.23
  10  -6   0    0.35    0.35
  10  -5  -4    0.08    0.29
  10  -5  -3    0.35    0.28
  10  -5  -2    0.62    0.31
  10  -5  -1   -0.20    0.17
  10  -5   0    0.28    0.24
  10  -5   1    0.23    0.29
  10  -4  -5    0.20    0.18
  10  -4  -4    0.02    0.25
  10  -4  -3    0.79    0.26
  10  -4  -2    0.36    0.23
  10  -4  -1    0.28    0.27
  10  -4   0    0.05    0.27
  10  -4   1   -0.18    0.27
  10  -4   2    0.18    0.26
  10  -3  -6    0.18    0.19
  10  -3  -5    0.37    0.21
  10  -3  -4    0.25    0.29
  10  -3  -3   -0.18    0.26
  10  -3  -2    0.46    0.24
  10  -3  -1    0.35    0.27
  10  -3   0    0.44    0.21
  10  -3   1    0.04    0.18
  10  -3   2   -0.16    0.24
  10  -2  -7    0.35    0.25
  10  -2  -6    0.88    0.30
  10  -2  -5    1.29    0.33
  10  -2  -4    0.31    0.28
  10  -2  -3    1.64    0.38
  10  -2  -2    0.00    0.25
  10  -2  -1    0.00    0.24
  10  -2   0    0.29    0.18
  10  -2   1   -0.03    0.23
  10  -2   2    0.04    0.21
  10  -1  -7    0.46    0.26
  10  -1  -6   -0.01    0.17
  10  -1  -5    0.09    0.27
  10  -1  -4    0.19    0.24
  10  -1  -3    0.33    0.21
  10  -1  -2    0.01    0.25
  10  -1  -1    0.06    0.22
  10  -1   0   -0.10    0.21
  10  -1   1    0.23    0.23
  10   0  -8    0.16    0.18
  10   0  -7    0.56    0.25
  10   0  -6    0.41    0.21
  10   0  -5    0.42    0.22
  10   0  -4    1.63    0.35
  10   0  -3    0.30    0.24
  10   0  -2    0.15    0.24
  10   0  -1    0.45    0.26
  10   0   0    1.17    0.27
  10   0   1    1.32    0.30
  10   1  -7    0.19    0.23
  10   1  -6    0.25    0.25
  10   1  -5    0.40    0.21
  10   1  -4    1.89    0.32
  10   1  -3    0.40    0.21
  10   1  -2    0.81    0.27
  10   1  -1   -0.04    0.14
  10   1   0   -0.03    0.21
 -10  -2   8    0.36    0.42
  10   2  -7    0.95    0.24
  10   2  -6    0.36    0.23
  10   2  -5    0.25    0.24
  10   2  -4    3.43    0.41
  10   2  -3    0.24    0.23
  10   2  -2    0.19    0.23
  10   2  -1    0.05    0.16
 -10  -3   8    3.82    0.78
 -10  -3   7   -0.03    0.39
  10   3  -6    2.25    0.33
  10   3  -5   -0.12    0.13
  10   3  -4    0.37    0.18
  10   3  -3    0.67    0.20
  10   3  -2   -0.09    0.20
 -10  -4   8    0.25    0.53
 -10  -4   7    6.76    1.01
 -10  -4   6    0.36    0.60
  10   4  -4    0.14    0.21
  10   4  -3    0.45    0.21
 -10  -5   6    0.71    0.47
 -10  -5   5   -0.29    0.45
  11  -2  -3   -0.24    0.19
  11  -1  -4    0.30    0.29
  11  -1  -3   -0.10    0.25
  11   0  -4    0.46    0.32
  11   0  -3   -0.04    0.26
   0   0  -2  371.38    2.41
   0   0  -3  454.92    2.92
   0   0  -4   70.76    0.81
   0   0  -5   66.66    0.87
   0   0  -6    6.70    0.30
   0   0  -7    5.25    0.29
   0   0  -8    3.60    0.27
   0   1  -8    0.24    0.11
   0   1  -7    1.87    0.17
   0   1  -6    2.58    0.18
   0   1  -5   14.47    0.34
   0   1  -3    8.37    0.20
   0   1  -2   28.45    0.32
   0  -1   0   20.30    0.29
   0  -1  -1   86.23    0.78
   0  -1  -2   23.25    0.41
   0  -1  -3    0.96    0.13
   0  -1  -4  128.63    1.42
   0  -1  -5    0.32    0.14
   0  -1  -6   11.11    0.44
   0  -1  -7    7.06    0.39
   0  -1  -8    3.68    0.31
   0   2  -8    6.96    0.31
   0   2  -7   11.05    0.35
   0   2  -6    2.83    0.17
   0   2  -5    7.05    0.22
   0   2  -4    1.96    0.11
   0   2  -3   14.41    0.28
   0  -2   0  645.87    4.06
   0  -2  -1   94.24    0.99
   0  -2  -2    9.72    0.31
   0  -2  -3  197.01    1.90
   0  -2  -4   52.87    0.94
   0  -2  -5   27.53    0.72
   0  -2  -6    5.10    0.35
   0  -2  -7    4.62    0.37
   0  -2  -8    1.28    0.24
   0   3  -8    1.68    0.17
   0   3  -7   39.21    0.67
   0   3  -6    6.64    0.25
   0   3  -5    0.79    0.10
   0  -3   1    1.85    0.13
   0  -3   0   27.98    0.52
   0  -3  -1    5.41    0.25
   0  -3  -2    4.16    0.24
   0  -3  -3   22.49    0.58
   0  -3  -4    3.22    0.31
   0  -3  -5   14.38    0.53
   0  -3  -6    7.17    0.49
   0  -3  -7    2.16    0.28
   0  -3  -8   -0.15    0.18
   0   4  -8    3.92    0.26
   0   4  -7    0.10    0.09
   0  -4   1  196.40    1.74
   0  -4   0   57.73    0.88
   0  -4  -1   30.72    0.65
   0  -4  -2   19.54    0.54
   0  -4  -3   64.13    1.11
   0  -4  -4   63.17    1.29
   0  -4  -5    3.38    0.36
   0  -4  -6    7.24    0.50
   0  -4  -7    0.93    0.22
   0  -4  -8    0.08    0.23
   0  -5   2    6.28    0.30
   0  -5   1    7.74    0.31
   0  -5  -1    0.68    0.16
   0  -5  -2    1.60    0.22
   0  -5  -3   19.57    0.64
   0  -5  -4    0.95    0.27
   0  -5  -5    4.60    0.43
   0  -5  -6    0.83    0.26
   0  -5  -7    1.29    0.33
   0  -5  -8    2.16    0.32
   0  -6   3   18.88    0.53
   0  -6   2    1.12    0.16
   0  -6   1   54.89    0.95
   0  -6   0   13.63    0.48
   0  -6  -1    1.04    0.17
   0  -6  -2   20.57    0.63
   0  -6  -3   10.32    0.52
   0  -6  -4   10.33    0.58
   0  -6  -5    1.40    0.31
   0  -6  -6    0.15    0.22
   0  -6  -7   -0.33    0.24
   0  -7   4    0.06    0.09
   0  -7   3   -0.02    0.12
   0  -7   2    6.54    0.34
   0  -7   1    7.10    0.37
   0  -7   0    1.44    0.21
   0  -7  -1    2.34    0.25
   0  -7  -2    4.51    0.34
   0  -7  -3    4.95    0.39
   0  -7  -4    0.06    0.18
   0  -7  -5    0.60    0.28
   0  -7  -6    2.66    0.34
   0  -8   5    6.04    0.35
   0  -8   4   12.35    0.51
   0  -8   3    0.02    0.10
   0  -8   2    9.75    0.45
   0  -8   1   22.34    0.68
   0  -8   0    1.49    0.24
   0  -8  -1    7.30    0.43
   0  -8  -2    1.36    0.22
   0  -8  -3    1.42    0.26
   0  -8  -4    0.58    0.22
   0  -8  -5    0.05    0.25
   0  -9   6    0.13    0.17
   0  -9   5    0.15    0.15
   0  -9   4   -0.03    0.10
   0  -9   3    1.07    0.17
   0  -9   2    0.88    0.20
   0  -9   1    0.04    0.14
   0  -9   0    2.47    0.27
   0  -9  -1    1.07    0.22
   0  -9  -2    1.54    0.23
   0  -9  -3   -0.01    0.17
   0  -9  -4   -0.03    0.25
   0 -10   7    1.04    0.23
   0 -10   6    5.21    0.41
   0 -10   5    0.78    0.20
   0 -10   4    0.98    0.18
   0 -10   3    0.11    0.16
   0 -10   2    6.58    0.42
   0 -10   1    0.41    0.18
   0 -10   0   -0.02    0.12
   0 -10  -1    0.82    0.19
   0 -10  -2    0.87    0.20
   0 -11   7    2.10    0.29
   0 -11   6   -0.01    0.18
   0 -11   5    3.61    0.32
   0 -11   4    3.36    0.33
   0 -11   3   -0.02    0.16
   0 -11   2    0.01    0.11
   0 -11   1    0.05    0.12
   0 -11   0    0.02    0.17
   0 -11  -1   -0.11    0.17
   0 -12   7    2.69    0.34
   0 -12   6    1.73    0.27
   0 -12   5    1.17    0.24
   0 -12   4    0.83    0.23
   0 -12   3    1.53    0.23
   0 -12   2    3.36    0.35
   0 -12   1    0.17    0.14
   0 -13   6   -0.08    0.18
   0 -13   5   -0.01    0.14
   0 -13   4   -0.03    0.12
   1 -13   4   -0.07    0.17
   1 -13   5    0.26    0.20
   1 -12   1    0.06    0.19
   1 -12   2    0.34    0.21
   1 -12   3    0.18    0.14
   1 -12   4    0.04    0.16
   1 -12   5    0.65    0.22
   1 -11  -1   -0.06    0.19
   1 -11   0    0.50    0.18
   1 -11   1    0.58    0.21
   1 -11   2    2.16    0.27
   1 -11   3    0.22    0.17
   1 -11   4    2.28    0.29
   1 -11   5    1.91    0.24
   1 -10  -3   -0.10    0.26
   1 -10  -2    0.06    0.15
   1 -10  -1   -0.02    0.18
   1 -10   0    5.65    0.41
   1 -10   1    0.10    0.17
   1 -10   2    6.30    0.40
   1 -10   3    2.30    0.27
   1 -10   4    0.19    0.16
   1 -10   5    4.29    0.33
   1 -10   6    3.23    0.31
   1  -9  -4    1.67    0.31
   1  -9  -3    0.53    0.24
   1  -9  -2    1.61    0.27
   1  -9  -1    0.51    0.21
   1  -9   0    1.96    0.27
   1  -9   1   -0.05    0.11
   1  -9   2    0.26    0.12
   1  -9   3    0.16    0.16
   1  -9   4    3.73    0.29
   1  -9   5   -0.07    0.14
   1  -9   6    2.99    0.28
   1  -8  -5    0.18    0.23
   1  -8  -4    0.17    0.20
   1  -8  -3    0.74    0.23
   1  -8  -2   15.64    0.64
   1  -8  -1   35.52    0.91
   1  -8   0   22.87    0.72
   1  -8   1    3.49    0.30
   1  -8   2   34.35    0.85
   1  -8   3   28.29    0.74
   1  -8   4    7.97    0.40
   1  -8   5   14.96    0.56
   1  -8   6   -0.01    0.13
   1  -7  -6    2.42    0.43
   1  -7  -5    3.03    0.36
   1  -7  -4   -0.56    0.21
   1  -7  -3    4.75    0.40
   1  -7  -2    6.11    0.42
   1  -7  -1   19.07    0.62
   1  -7   0    6.08    0.37
   1  -7   1    0.79    0.15
   1  -7   2   15.62    0.52
   1  -7   3    6.98    0.33
   1  -7   4    1.07    0.17
   1  -7   5    0.07    0.11
   1  -6  -7    0.89    0.30
   1  -6  -6    0.59    0.31
   1  -6  -5    5.27    0.43
   1  -6  -4   20.00    0.81
   1  -6  -3   11.98    0.57
   1  -6  -2   33.89    0.86
   1  -6  -1   33.36    0.78
   1  -6   0    0.29    0.14
   1  -6   1   78.32    1.17
   1  -6   2   54.88    0.90
   1  -6   3  116.16    1.37
   1  -6   4    8.96    0.35
   1  -5  -8   -0.12    0.24
   1  -5  -7    0.68    0.23
   1  -5  -6   -0.13    0.18
   1  -5  -5    3.87    0.34
   1  -5  -4    5.50    0.43
   1  -5  -3    4.85    0.35
   1  -5  -2    4.58    0.30
   1  -5  -1   33.05    0.74
   1  -5   0    5.61    0.30
   1  -5   1   17.38    0.48
   1  -5   2    8.01    0.31
   1  -5   3    0.07    0.09
   1  -4  -9    0.28    0.19
   1  -4  -8    0.53    0.25
   1  -4  -7    2.09    0.34
   1  -4  -6    0.08    0.25
   1  -4  -5    0.18    0.22
   1  -4  -4    1.17    0.27
   1  -4  -3    0.26    0.18
   1  -4  -2  115.18    1.43
   1  -4  -1    6.86    0.30
   1  -4   0   15.23    0.42
   1  -4   1   52.92    0.77
   1  -4   2   91.36    1.00
   1  -3  -9    1.07    0.22
   1  -3  -8    2.52    0.33
   1  -3  -7    3.51    0.33
   1  -3  -6   22.51    0.73
   1  -3  -5   21.20    0.73
   1  -3  -4   19.54    0.57
   1  -3  -3    0.53    0.18
   1  -3  -2   80.73    1.03
   1  -3  -1   22.19    0.47
   1  -3   0    1.03    0.10
   1  -3   1   14.26    0.32
   1  -3   2   26.99    0.42
  -1   3  -5    3.88    0.17
  -1   3  -6    0.00    0.07
   1  -2  -9    3.59    0.35
   1  -2  -8    1.01    0.24
   1  -2  -7    7.87    0.45
   1  -2  -6   12.96    0.53
   1  -2  -5   11.96    0.45
   1  -2  -4    7.56    0.36
   1  -2  -3    3.09    0.19
   1  -2  -1  260.93    1.87
   1  -2   0  158.01    1.24
   1  -2   1   80.75    0.74
  -1   2  -3  168.12    1.26
  -1   2  -4    1.42    0.09
  -1   2  -5   30.91    0.45
  -1   2  -6    0.77    0.09
   1  -1  -9    0.57    0.18
   1  -1  -8    0.32    0.17
   1  -1  -7    0.20    0.16
   1  -1  -6    5.12    0.30
   1  -1  -5    0.12    0.12
   1  -1  -4    2.77    0.19
   1  -1  -3   22.77    0.45
   1  -1  -2   18.24    0.37
   1  -1  -1    2.70    0.11
  -1   1  -3   12.49    0.21
  -1   1  -4    1.03    0.09
  -1   1  -5    0.93    0.11
  -1   1  -6   21.36    0.45
   1   0  -9   17.98    0.62
   1   0  -8    4.76    0.30
   1   0  -7   31.30    0.70
   1   0  -6    1.91    0.17
   1   0  -5   12.33    0.36
   1   0  -4   28.25    0.50
   1   0  -3   70.57    0.74
   1   0  -2  748.97    4.50
   1   0  -1   42.98    0.43
  -1   0  -2   25.52    0.34
  -1   0  -3    5.40    0.18
  -1   0  -4    7.19    0.25
  -1   0  -5   33.09    0.60
  -1   0  -6   17.44    0.47
  -1   0  -7    3.53    0.25
   1   1  -9    0.20    0.14
   1   1  -8   -0.06    0.11
   1   1  -7    0.50    0.11
   1   1  -6    4.92    0.24
   1   1  -5   21.01    0.44
   1   1  -4   59.03    0.71
   1   1  -3   17.32    0.32
   1   1  -2   54.72    0.57
  -1  -1  -1   24.25    0.39
  -1  -1  -2    7.90    0.25
  -1  -1  -3    0.85    0.12
  -1  -1  -4    0.18    0.12
  -1  -1  -5    2.33    0.24
  -1  -1  -6    6.08    0.33
  -1  -1  -7   13.64    0.51
   1   2  -9   14.94    0.49
   1   2  -8    6.09    0.30
   1   2  -7    0.09    0.09
   1   2  -6    0.69    0.11
   1   2  -5    0.81    0.09
   1   2  -4    1.44    0.12
   1   2  -3   10.01    0.26
  -1  -2   0  293.43    2.11
  -1  -2  -1  228.39    1.82
  -1  -2  -2  236.46    1.99
  -1  -2  -3   48.24    0.79
  -1  -2  -4  109.74    1.47
  -1  -2  -5    8.36    0.38
  -1  -2  -6   14.67    0.60
  -1  -2  -7    2.06    0.28
   1   3  -9   11.03    0.43
   1   3  -8    0.91    0.15
   1   3  -7    7.16    0.30
   1   3  -6    0.81    0.12
   1   3  -5    7.51    0.29
  -1  -3   0    4.83    0.22
  -1  -3  -1   56.47    0.84
  -1  -3  -2    0.16    0.09
  -1  -3  -3    1.34    0.18
  -1  -3  -4   16.57    0.54
  -1  -3  -5    1.82    0.25
  -1  -3  -6    0.50    0.21
  -1  -3  -7    1.77    0.29
   1   4  -9    0.70    0.15
   1   4  -8    0.66    0.15
   1   4  -7    0.89    0.14
  -1  -4   1  297.09    2.33
  -1  -4   0   54.79    0.83
  -1  -4  -1   46.95    0.84
  -1  -4  -2    1.30    0.19
  -1  -4  -3    2.34    0.22
  -1  -4  -4    0.71    0.19
  -1  -4  -5    2.84    0.35
  -1  -4  -6    0.04    0.18
  -1  -4  -7    0.58    0.20
  -1  -5   1    6.46    0.29
  -1  -5   0    0.57    0.11
  -1  -5  -1   31.64    0.70
  -1  -5  -2    5.56    0.34
  -1  -5  -3   14.12    0.52
  -1  -5  -4    0.37    0.18
  -1  -5  -5    6.23    0.47
  -1  -5  -6    1.60    0.24
  -1  -5  -7   -0.11    0.17
  -1  -6   2    3.16    0.24
  -1  -6   1   53.72    0.93
  -1  -6   0   59.58    1.00
  -1  -6  -1    8.65    0.40
  -1  -6  -2   92.91    1.40
  -1  -6  -3    1.85    0.23
  -1  -6  -4    0.90    0.21
  -1  -6  -5    2.12    0.30
  -1  -6  -6    1.23    0.26
  -1  -7   3    0.69    0.15
  -1  -7   2    3.83    0.26
  -1  -7   1    3.57    0.25
  -1  -7   0    3.94    0.30
  -1  -7  -1   10.59    0.47
  -1  -7  -2    6.35    0.37
  -1  -7  -3    1.23    0.23
  -1  -7  -4    5.78    0.40
  -1  -7  -5   -0.44    0.19
  -1  -8   4   19.54    0.65
  -1  -8   3    1.65    0.21
  -1  -8   2    1.87    0.20
  -1  -8   1    9.96    0.44
  -1  -8   0   26.99    0.74
  -1  -8  -1    1.75    0.22
  -1  -8  -2    3.59    0.29
  -1  -8  -3    0.48    0.16
  -1  -8  -4    1.17    0.24
  -1  -9   5    1.62    0.25
  -1  -9   4    0.86    0.20
  -1  -9   2    0.48    0.14
  -1  -9   1   -0.04    0.10
  -1  -9   0    0.48    0.14
  -1  -9  -1    0.13    0.15
  -1  -9  -2   -0.01    0.15
  -1  -9  -3   -0.23    0.10
  -1 -10   6    2.85    0.34
  -1 -10   5    7.11    0.46
  -1 -10   4    1.75    0.23
  -1 -10   3    2.16    0.25
  -1 -10   2    1.37    0.21
  -1 -10   1    9.13    0.47
  -1 -10   0    1.93    0.24
  -1 -10  -1    0.84    0.20
  -1 -10  -2    0.67    0.21
  -1 -11   8    0.16    0.19
  -1 -11   7    1.08    0.27
  -1 -11   6    4.58    0.41
  -1 -11   5    0.10    0.13
  -1 -11   4    0.55    0.16
  -1 -11   3   -0.09    0.10
  -1 -11   2   -0.05    0.09
  -1 -11   1    0.04    0.12
  -1 -11   0    0.75    0.18
  -1 -12   8    0.54    0.26
  -1 -12   7    0.18    0.21
  -1 -12   6    0.10    0.19
  -1 -12   5    0.02    0.12
  -1 -12   4    0.76    0.22
  -1 -12   3    0.05    0.13
  -1 -12   2    0.54    0.20
  -1 -13   8    0.68    0.26
  -1 -13   7    0.45    0.24
  -1 -13   6    0.06    0.19
  -1 -13   5    0.73    0.24
   2 -12   1   -0.07    0.20
   2 -12   2    0.89    0.23
   2 -12   3   -0.06    0.12
   2 -12   4    0.70    0.23
   2 -11  -1   -0.23    0.14
   2 -11   0    1.30    0.24
   2 -11   1   -0.01    0.13
   2 -11   2   -0.01    0.12
   2 -11   3    1.47    0.25
   2 -11   4    0.34    0.18
   2 -10  -3    0.01    0.20
   2 -10  -2    0.08    0.27
   2 -10  -1    0.42    0.22
   2 -10   0    0.81    0.20
   2 -10   1    7.30    0.43
   2 -10   2    0.29    0.19
   2 -10   3    1.86    0.26
   2 -10   4    3.76    0.31
   2  -9  -4    1.06    0.25
   2  -9  -3    0.08    0.27
   2  -9  -2    0.07    0.25
   2  -9  -1    1.69    0.25
   2  -9   0    2.19    0.29
   2  -9   1    3.77    0.31
   2  -9   2    5.72    0.39
   2  -9   3   -0.10    0.14
   2  -9   4    1.31    0.22
   2  -8  -5    0.47    0.26
   2  -8  -4    2.64    0.37
   2  -8  -3    0.15    0.20
   2  -8  -2    1.59    0.30
   2  -8  -1    0.17    0.20
   2  -8   0    0.13    0.13
   2  -8   1    6.06    0.36
   2  -8   2    5.01    0.32
   2  -8   3    1.56    0.21
   2  -8   4   17.84    0.55
   2  -7  -6    0.14    0.21
   2  -7  -5    0.28    0.26
   2  -7  -4    0.34    0.18
   2  -7  -3    9.23    0.60
   2  -7  -2    0.60    0.20
   2  -7  -1    3.56    0.30
   2  -7   0   11.03    0.45
   2  -7   1   -0.07    0.13
   2  -7   2   11.13    0.42
   2  -7   3    5.63    0.31
   2  -7   4    0.80    0.14
   2  -7   5    2.24    0.21
   2  -6  -7    0.41    0.24
   2  -6  -6    1.04    0.33
   2  -6  -5    1.11    0.27
   2  -6  -4    8.81    0.54
   2  -6  -3   13.16    0.63
   2  -6  -2    0.37    0.16
   2  -6  -1    0.77    0.15
   2  -6   0   33.21    0.73
   2  -6   1   -0.07    0.11
   2  -6   2    6.31    0.29
   2  -6   3   57.76    0.86
   2  -6   4    6.85    0.29
   2  -5  -8    0.18    0.26
   2  -5  -7    0.14    0.19
   2  -5  -6    1.05    0.30
   2  -5  -5    0.18    0.28
   2  -5  -4   16.42    0.62
   2  -5  -3   30.74    0.87
   2  -5  -2    3.74    0.32
   2  -5  -1    2.79    0.22
   2  -5   0   15.45    0.44
   2  -5   1    1.04    0.12
   2  -5   2   13.23    0.36
   2  -5   3    1.38    0.13
   2  -5   4    0.26    0.10
   2  -4  -9    0.56    0.21
   2  -4  -8    2.22    0.32
   2  -4  -7   14.71    0.71
   2  -4  -6    1.34    0.28
   2  -4  -5   35.53    1.00
   2  -4  -4    0.17    0.15
   2  -4  -3    1.00    0.21
   2  -4  -2   38.01    0.81
   2  -4  -1    1.36    0.15
   2  -4   0    9.43    0.30
   2  -4   1    1.30    0.12
   2  -4   2    1.66    0.12
   2  -4   3    0.05    0.07
   2  -3 -10    1.08    0.28
   2  -3  -9    0.26    0.21
   2  -3  -8    3.32    0.37
   2  -3  -7    0.65    0.23
   2  -3  -6   -0.15    0.20
   2  -3  -5    0.92    0.19
   2  -3  -4   20.99    0.63
   2  -3  -3    3.74    0.25
   2  -3  -2    4.51    0.26
   2  -3  -1    2.56    0.17
   2  -3   0    6.85    0.21
   2  -3   1   16.62    0.29
   2  -3   2    7.81    0.17
   2  -2 -10    2.06    0.29
   2  -2  -9    0.10    0.17
   2  -2  -8    8.99    0.50
   2  -2  -7   19.16    0.68
   2  -2  -6   10.19    0.45
   2  -2  -5   32.18    0.72
   2  -2  -4   52.39    0.88
   2  -2  -3   15.92    0.43
   2  -2  -2  129.80    1.26
   2  -2  -1    9.72    0.25
   2  -2   0 1101.18    6.48
   2  -2   1 2044.65   13.54
  -2   2  -4   39.36    0.41
  -2   2  -5   54.43    0.57
   2  -1 -11    0.18    0.15
   2  -1 -10    1.11    0.24
   2  -1  -9    0.18    0.16
   2  -1  -8    0.35    0.17
   2  -1  -7   -0.07    0.15
   2  -1  -6   11.92    0.43
   2  -1  -5    0.81    0.13
   2  -1  -4   22.35    0.49
   2  -1  -3   14.20    0.35
   2  -1  -2    2.79    0.14
   2  -1  -1  132.35    1.04
   2  -1   0  102.37    0.83
  -2   1  -3    4.43    0.13
  -2   1  -4   27.58    0.38
  -2   1  -5    7.98    0.24
   2   0 -11    2.37    0.27
   2   0 -10    1.55    0.22
   2   0  -9    3.11    0.29
   2   0  -8   43.94    0.94
   2   0  -7    5.91    0.32
   2   0  -6   60.66    0.93
   2   0  -5   70.00    0.92
   2   0  -4    1.67    0.13
   2   0  -3  101.50    1.01
   2   0  -2  330.80    2.23
   2   0  -1  319.37    2.12
  -2   0  -2  117.57    1.00
  -2   0  -3  142.28    1.19
  -2   0  -4    0.04    0.09
  -2   0  -5   75.60    0.93
   2   1 -11    0.04    0.10
   2   1 -10    0.45    0.16
   2   1  -9    5.66    0.34
   2   1  -8    2.09    0.22
   2   1  -7   40.59    0.78
   2   1  -6   15.08    0.42
   2   1  -5    6.28    0.26
   2   1  -4    1.13    0.12
   2   1  -3   18.90    0.38
   2   1  -2   31.20    0.45
  -2  -1  -1   16.34    0.33
  -2  -1  -2   19.70    0.40
  -2  -1  -3   28.96    0.53
  -2  -1  -4   -0.01    0.12
  -2  -1  -5    3.81    0.24
   2   2 -11    5.50    0.37
   2   2 -10    0.01    0.13
   2   2  -9    0.23    0.13
   2   2  -8   51.95    0.91
   2   2  -7    1.59    0.16
   2   2  -6    5.27    0.25
   2   2  -5  104.60    1.18
   2   2  -4   60.72    0.82
   2   2  -3  380.77    2.57
  -2  -2  -1   80.83    0.93
  -2  -2  -2    3.77    0.21
  -2  -2  -3   22.74    0.54
  -2  -2  -4   43.97    0.79
  -2  -2  -5    0.01    0.17
   2   3 -10    0.75    0.18
   2   3  -9    2.21    0.22
   2   3  -8    0.03    0.09
   2   3  -7   -0.10    0.09
   2   3  -6   17.27    0.48
   2   3  -5   15.88    0.45
  -2  -3   0   32.27    0.57
  -2  -3  -1   14.75    0.40
  -2  -3  -2    0.04    0.10
  -2  -3  -3   14.79    0.46
  -2  -3  -4    1.33    0.20
  -2  -3  -5    8.38    0.47
   2   4 -10    0.38    0.15
   2   4  -9    0.35    0.14
   2   4  -8    4.84    0.32
   2   4  -7    0.43    0.12
  -2  -4   0    7.16    0.29
  -2  -4  -1   42.37    0.76
  -2  -4  -2   43.88    0.80
  -2  -4  -3   -0.13    0.13
  -2  -4  -4   62.09    1.12
  -2  -4  -5    0.12    0.16
   2   5 -10    5.93    0.41
  -2  -5   1    1.05    0.15
  -2  -5   0    9.61    0.36
  -2  -5  -1    2.47    0.21
  -2  -5  -2   10.15    0.41
  -2  -5  -3   25.68    0.68
  -2  -5  -4    1.04    0.21
  -2  -5  -5    1.80    0.30
  -2  -6   2   20.31    0.55
  -2  -6   1    2.33    0.21
  -2  -6   0   12.14    0.42
  -2  -6  -1   24.09    0.65
  -2  -6  -2    1.78    0.20
  -2  -6  -3    6.89    0.38
  -2  -6  -4    1.03    0.21
  -2  -6  -5    0.19    0.23
  -2  -7   3    3.17    0.25
  -2  -7   2   -0.08    0.11
  -2  -7   1    4.08    0.28
  -2  -7   0    2.76    0.23
  -2  -7  -1    0.13    0.12
  -2  -7  -2   -0.05    0.13
  -2  -7  -3   -0.03    0.13
  -2  -7  -4   -0.01    0.14
  -2  -7  -5    0.05    0.15
  -2  -8   3    2.22    0.24
  -2  -8   2   13.58    0.51
  -2  -8   1    0.27    0.11
  -2  -8   0    2.73    0.24
  -2  -8  -1   11.08    0.47
  -2  -8  -2   -0.03    0.09
  -2  -8  -3    2.04    0.25
  -2  -8  -4    1.77    0.25
  -2  -9   4   15.25    0.65
  -2  -9   3    1.20    0.21
  -2  -9   2    0.01    0.09
  -2  -9   1    0.09    0.10
  -2  -9   0    0.57    0.15
  -2  -9  -1    0.14    0.14
  -2  -9  -2   -0.09    0.13
  -2  -9  -3    0.71    0.20
  -2 -10   6    2.06    0.31
  -2 -10   5    1.63    0.28
  -2 -10   4    0.18    0.12
  -2 -10   3    2.07    0.26
  -2 -10   2    0.45    0.16
  -2 -10   1    2.13    0.23
  -2 -10   0    1.22    0.19
  -2 -10  -1   -0.04    0.14
  -2 -11   7    0.14    0.22
  -2 -11   6    1.21    0.28
  -2 -11   5    0.23    0.15
  -2 -11   4    0.31    0.14
  -2 -11   3    0.75    0.20
  -2 -11   2   -0.18    0.15
  -2 -11   1    0.07    0.11
  -2 -11   0    0.84    0.21
  -2 -12   9    0.26    0.18
  -2 -12   8    0.48    0.27
  -2 -12   7    1.50    0.33
  -2 -12   6   -0.03    0.19
  -2 -12   5    0.43    0.17
  -2 -12   4    0.13    0.14
  -2 -12   3    1.09    0.24
  -2 -13   7    0.91    0.25
  -2 -13   6   -0.10    0.14
   3 -12   1   -0.22    0.19
   3 -12   2   -0.21    0.18
   3 -11  -1   -0.30    0.25
   3 -11   0   -0.16    0.16
   3 -11   1    0.08    0.19
   3 -11   2    0.34    0.21
   3 -11   3    0.04    0.16
   3 -10  -3   -0.17    0.23
   3 -10  -2    1.65    0.31
   3 -10  -1    4.45    0.48
   3 -10   0    0.30    0.20
   3 -10   1    2.09    0.26
   3 -10   2    0.37    0.18
   3 -10   3   -0.05    0.15
   3  -9  -4   -0.27    0.25
   3  -9  -3    0.55    0.21
   3  -9  -2    1.53    0.30
   3  -9  -1    6.59    0.53
   3  -9   0    4.43    0.36
   3  -9   1    0.28    0.18
   3  -9   2    5.06    0.33
   3  -9   3    1.56    0.21
   3  -8  -5    1.95    0.42
   3  -8  -4    0.46    0.28
   3  -8  -3   15.76    0.74
   3  -8  -2    6.22    0.50
   3  -8  -1   36.18    1.06
   3  -8   0   -0.02    0.11
   3  -8   1    0.16    0.12
   3  -8   2   23.62    0.62
   3  -8   3    1.66    0.20
   3  -7  -7    1.48    0.39
   3  -7  -6    0.27    0.28
   3  -7  -5   -0.46    0.26
   3  -7  -4    0.36    0.27
   3  -7  -3    0.22    0.16
   3  -7  -2    0.12    0.17
   3  -7  -1    7.17    0.45
   3  -7   0    2.04    0.21
   3  -7   1    5.37    0.31
   3  -7   2    1.18    0.16
   3  -7   3    5.37    0.28
   3  -6  -7   -0.02    0.19
   3  -6  -6    3.71    0.45
   3  -6  -5   19.75    0.85
   3  -6  -4    0.20    0.26
   3  -6  -3   26.13    0.77
   3  -6  -2    0.22    0.15
   3  -6  -1    3.90    0.33
   3  -6   0   -0.04    0.11
   3  -6   1    1.01    0.15
   3  -6   2    0.84    0.12
   3  -6   3    4.10    0.20
   3  -5  -8    3.59    0.44
   3  -5  -7    0.09    0.24
   3  -5  -6   10.42    0.59
   3  -5  -5    7.80    0.47
   3  -5  -4    3.43    0.39
   3  -5  -3    2.61    0.26
   3  -5  -2   14.18    0.50
   3  -5  -1    1.71    0.21
   3  -5   0   21.13    0.56
   3  -5   1    7.81    0.27
   3  -5   2    0.04    0.08
   3  -5   3   26.14    0.39
   3  -4  -9    0.58    0.26
   3  -4  -8    0.06    0.17
   3  -4  -7    0.31    0.23
   3  -4  -6    3.37    0.33
   3  -4  -5    1.31    0.23
   3  -4  -4    4.86    0.35
   3  -4  -3    0.20    0.18
   3  -4  -2    2.90    0.23
   3  -4  -1    0.14    0.10
   3  -4   0   27.97    0.53
   3  -4   1   39.00    0.56
   3  -4   2  104.17    0.91
   3  -4   3  409.57    2.76
   3  -3 -10    1.74    0.33
   3  -3  -9    0.14    0.15
   3  -3  -8    0.68    0.24
   3  -3  -7    4.96    0.41
   3  -3  -6    1.54    0.27
   3  -3  -5    2.26    0.23
   3  -3  -4   10.91    0.43
   3  -3  -3    0.41    0.11
   3  -3  -2    4.96    0.23
   3  -3  -1    2.63    0.17
   3  -3   0    0.33    0.08
   3  -3   1   18.27    0.29
   3  -3   2    0.39    0.05
   3  -2 -10    1.88    0.31
   3  -2  -9    4.64    0.40
   3  -2  -8    1.50    0.25
   3  -2  -7   32.27    0.85
   3  -2  -6   10.26    0.46
   3  -2  -5    8.76    0.38
   3  -2  -4    3.40    0.23
   3  -2  -3   97.24    1.10
   3  -2  -2   33.57    0.55
   3  -2  -1    7.15    0.22
   3  -2   0   32.02    0.42
   3  -2   1   21.62    0.28
   3  -1 -11    0.79    0.24
   3  -1 -10    1.58    0.24
   3  -1  -9    3.45    0.33
   3  -1  -8    6.57    0.40
   3  -1  -7   17.33    0.57
   3  -1  -6    2.41    0.22
   3  -1  -5   26.28    0.60
   3  -1  -4    9.05    0.32
   3  -1  -3    2.98    0.17
   3  -1  -2    8.88    0.26
   3  -1  -1    2.09    0.12
   3  -1   0    2.49    0.11
  -3   1  -3    5.08    0.15
   3   0 -11    0.25    0.18
   3   0 -10    3.50    0.33
   3   0  -9    9.02    0.47
   3   0  -8   16.49    0.57
   3   0  -7   10.59    0.42
   3   0  -6   27.17    0.63
   3   0  -5    0.41    0.09
   3   0  -3  115.35    1.14
   3   0  -2    9.48    0.27
   3   0  -1   67.06    0.70
  -3   0  -2   48.73    0.59
  -3   0  -3   80.67    0.82
  -3   0  -4    4.23    0.22
   3   1 -12    0.18    0.19
   3   1 -11    0.17    0.16
   3   1 -10    0.60    0.15
   3   1  -9    1.51    0.22
   3   1  -8    0.18    0.12
   3   1  -7    0.01    0.09
   3   1  -6    0.48    0.11
   3   1  -5    0.46    0.11
   3   1  -4   -0.07    0.08
   3   1  -3    0.50    0.09
   3   1  -2   31.38    0.51
  -3  -1  -1    0.00    0.05
  -3  -1  -2    0.76    0.11
  -3  -1  -3   20.88    0.46
  -3  -1  -4    1.30    0.16
   3   2 -12   -0.04    0.16
   3   2 -11    0.06    0.15
   3   2 -10   17.26    0.62
   3   2  -9    2.64    0.26
   3   2  -8   14.33    0.50
   3   2  -7    5.24    0.30
   3   2  -6   21.60    0.57
   3   2  -5   55.93    0.88
   3   2  -4   24.12    0.53
  -3  -2  -1   37.30    0.59
  -3  -2  -2    0.50    0.10
  -3  -2  -3   21.30    0.53
  -3  -2  -4    5.82    0.30
   3   3 -12    0.52    0.19
   3   3 -11    2.47    0.28
   3   3 -10    1.12    0.21
   3   3  -9   14.71    0.54
   3   3  -8    1.84    0.22
   3   3  -7    7.65    0.37
   3   3  -6   13.74    0.48
   3   3  -5    0.02    0.07
  -3  -3   0    0.91    0.10
  -3  -3  -1    1.66    0.15
  -3  -3  -2    1.24    0.15
  -3  -3  -3    1.96    0.20
  -3  -3  -4    8.94    0.40
   3   4 -12   -0.06    0.11
   3   4 -11    3.22    0.31
   3   4 -10    1.44    0.22
   3   4  -9    2.88    0.29
   3   4  -8   23.38    0.71
   3   4  -7    0.47    0.16
  -3  -4   0    3.04    0.20
  -3  -4  -1    1.82    0.16
  -3  -4  -2   46.00    0.82
  -3  -4  -3    2.66    0.25
  -3  -4  -4    2.80    0.26
   3   5 -12    1.35    0.23
   3   5 -11    1.14    0.22
   3   5 -10    0.42    0.20
  -3  -5   1    3.86    0.23
  -3  -5   0    0.54    0.10
  -3  -5  -1   13.54    0.44
  -3  -5  -2    1.66    0.19
  -3  -5  -3    3.60    0.26
  -3  -5  -4    0.79    0.16
  -3  -6   1    3.18    0.22
  -3  -6   0   10.88    0.40
  -3  -6  -1   11.83    0.43
  -3  -6  -2    5.91    0.33
  -3  -6  -3    0.21    0.14
  -3  -6  -4    0.27    0.15
  -3  -7   2   25.69    0.71
  -3  -7   1    3.17    0.25
  -3  -7   0    0.75    0.13
  -3  -7  -1    2.97    0.25
  -3  -7  -2    2.83    0.25
  -3  -7  -3   -0.01    0.11
  -3  -7  -4    0.44    0.17
  -3  -8   3    0.17    0.13
  -3  -8   2    0.23    0.11
  -3  -8   1   13.84    0.48
  -3  -8   0    0.21    0.10
  -3  -8  -1    4.75    0.30
  -3  -8  -2    0.97    0.18
  -3  -8  -3   -0.01    0.09
  -3  -9   4    0.62    0.21
  -3  -9   3    3.39    0.31
  -3  -9   2    0.31    0.11
  -3  -9   1    1.04    0.18
  -3  -9   0    0.15    0.13
  -3  -9  -1    0.39    0.12
  -3  -9  -2    1.69    0.22
  -3 -10   5    3.86    0.41
  -3 -10   4    0.20    0.13
  -3 -10   3    0.33    0.13
  -3 -10   2   -0.03    0.13
  -3 -10   1    0.16    0.15
  -3 -10   0    0.19    0.14
  -3 -11   6    1.60    0.34
  -3 -11   5    0.78    0.21
  -3 -11   4    0.13    0.19
  -3 -11   3    0.83    0.21
  -3 -11   2    1.15    0.20
  -3 -11   1    0.52    0.18
  -3 -12   8    0.59    0.31
  -3 -12   7    1.49    0.37
  -3 -12   6    2.52    0.39
  -3 -12   5    1.21    0.30
  -3 -12   4    0.18    0.15
   4 -12   1    1.23    0.28
   4 -11  -1    0.17    0.25
   4 -11   0    0.53    0.29
   4 -11   1    1.22    0.32
   4 -10  -3   -0.12    0.22
   4 -10  -2    0.10    0.18
   4 -10  -1    4.18    0.45
   4 -10   0    0.91    0.29
   4 -10   1    6.12    0.45
   4  -9  -4   -0.27    0.18
   4  -9  -3   -0.04    0.26
   4  -9  -2    0.53    0.24
   4  -9  -1    0.29    0.24
   4  -9   0    0.64    0.25
   4  -9   1   -0.07    0.19
   4  -8  -5    0.41    0.30
   4  -8  -4    2.04    0.33
   4  -8  -3   -0.06    0.19
   4  -8  -2   -0.03    0.15
   4  -8  -1    6.21    0.45
   4  -8   0    0.78    0.19
   4  -8   1    0.04    0.18
   4  -8   2   -0.21    0.16
   4  -7  -7    0.11    0.22
   4  -7  -6    3.34    0.45
   4  -7  -5   -0.06    0.19
   4  -7  -4    1.14    0.25
   4  -7  -3   19.78    0.80
   4  -7  -2    0.00    0.14
   4  -7  -1    5.17    0.32
   4  -7   0    5.57    0.36
   4  -7   1    0.57    0.17
   4  -7   2   11.92    0.42
   4  -6  -7    0.27    0.21
   4  -6  -6    0.58    0.28
   4  -6  -5    6.60    0.52
   4  -6  -4   -0.09    0.20
   4  -6  -3    0.04    0.22
   4  -6  -2    3.03    0.29
   4  -6  -1    3.46    0.26
   4  -6   0    0.09    0.11
   4  -6   1    7.65    0.31
   4  -6   2    1.19    0.14
   4  -5  -8    2.89    0.40
   4  -5  -7    1.09    0.29
   4  -5  -6    3.26    0.38
   4  -5  -5    6.50    0.46
   4  -5  -4    0.90    0.21
   4  -5  -3    1.77    0.23
   4  -5  -2    0.34    0.16
   4  -5  -1    0.01    0.13
   4  -5   0    1.81    0.18
   4  -5   1    4.87    0.22
   4  -5   2    0.89    0.12
   4  -4  -9    0.97    0.28
   4  -4  -8    2.68    0.36
   4  -4  -7    1.36    0.24
   4  -4  -6   12.55    0.58
   4  -4  -5   10.10    0.49
   4  -4  -4    3.49    0.29
   4  -4  -3    0.42    0.12
   4  -4  -2    7.98    0.34
   4  -4  -1   36.42    0.64
   4  -4   0   16.14    0.38
   4  -4   1   91.97    0.87
   4  -4   2   31.27    0.40
   4  -3 -10    0.34    0.24
   4  -3  -9    0.64    0.24
   4  -3  -8    2.57    0.32
   4  -3  -7    0.06    0.13
   4  -3  -6   21.81    0.69
   4  -3  -5    0.83    0.16
   4  -3  -4   12.80    0.45
   4  -3  -3    0.16    0.09
   4  -3  -2    4.61    0.23
   4  -3  -1    1.42    0.13
   4  -3   0    7.07    0.23
   4  -3   1   61.02    0.64
   4  -2 -10    0.06    0.15
   4  -2  -9    2.98    0.34
   4  -2  -8    9.05    0.50
   4  -2  -7    2.90    0.29
   4  -2  -6   49.40    0.97
   4  -2  -5    2.50    0.21
   4  -2  -4   13.38    0.42
   4  -2  -3    2.52    0.18
   4  -2  -2   22.07    0.46
   4  -2  -1   30.09    0.51
   4  -2   0    6.25    0.21
   4  -2   1   64.98    0.58
   4  -1 -11    0.48    0.22
   4  -1 -10    1.20    0.22
   4  -1  -9    1.22    0.21
   4  -1  -8    0.49    0.15
   4  -1  -7   32.14    0.80
   4  -1  -6    0.65    0.17
   4  -1  -5   -0.02    0.11
   4  -1  -4    3.19    0.20
   4  -1  -3   18.83    0.45
   4  -1  -2    2.63    0.17
   4  -1  -1   13.80    0.34
   4  -1   0    6.63    0.19
  -4   1  -2    0.90    0.08
   4   0 -11    6.14    0.47
   4   0 -10    0.71    0.20
   4   0  -9    1.57    0.21
   4   0  -8   41.43    0.91
   4   0  -7   22.60    0.64
   4   0  -6   68.44    1.04
   4   0  -5   28.85    0.63
   4   0  -4    0.96    0.12
   4   0  -3  327.86    2.50
   4   0  -2    4.45    0.21
   4   0  -1    1.87    0.12
  -4   0  -2   14.87    0.31
   4   1 -12    0.30    0.20
   4   1 -11   -0.11    0.11
   4   1 -10    2.10    0.26
   4   1  -9   14.71    0.56
   4   1  -8    0.16    0.11
   4   1  -7   40.80    0.84
   4   1  -6    3.98    0.27
   4   1  -5    3.13    0.23
   4   1  -4   78.88    1.07
   4   1  -3   30.03    0.59
  -4  -1  -2    4.46    0.20
   4   2 -12    0.44    0.21
   4   2 -11    0.07    0.16
   4   2 -10   -0.01    0.14
   4   2  -9    1.82    0.22
   4   2  -8    7.59    0.41
   4   2  -7   11.36    0.48
   4   2  -6   48.57    0.92
   4   2  -5   52.90    0.93
   4   2  -4    3.95    0.25
  -4  -2  -1    0.54    0.10
  -4  -2  -2    0.91    0.13
   4   3 -13    0.14    0.20
   4   3 -11    0.30    0.16
   4   3 -10    4.74    0.37
   4   3  -9    1.91    0.25
   4   3  -8    3.45    0.29
   4   3  -7    1.56    0.20
   4   3  -6    6.23    0.37
  -4  -3  -1   -0.03    0.07
  -4  -3  -2    0.07    0.08
  -4  -3  -3   42.61    0.80
   4   4 -13    0.21    0.20
   4   4 -12    0.19    0.14
   4   4 -11    0.30    0.15
   4   4 -10    3.67    0.34
   4   4  -9   -0.10    0.17
   4   4  -8    1.38    0.20
  -4  -4   0    0.06    0.06
  -4  -4  -1    0.12    0.07
  -4  -4  -2    0.01    0.10
  -4  -4  -3    6.54    0.34
   4   5 -13    0.43    0.23
   4   5 -12    0.27    0.20
   4   5 -11    1.84    0.30
  -4  -5   1    0.96    0.13
  -4  -5   0   23.07    0.55
  -4  -5  -1    3.16    0.22
  -4  -5  -2    0.22    0.11
  -4  -5  -3    4.74    0.30
  -4  -6   1    0.40    0.11
  -4  -6   0    1.03    0.15
  -4  -6  -1    5.31    0.28
  -4  -6  -2    4.11    0.26
  -4  -6  -3    2.15    0.20
  -4  -7   2    6.49    0.38
  -4  -7   1    0.68    0.13
  -4  -7   0    4.10    0.26
  -4  -7  -1    0.12    0.11
  -4  -7  -2    1.31    0.16
  -4  -7  -3    0.63    0.15
  -4  -8   3    0.03    0.12
  -4  -8   2    0.85    0.16
  -4  -8   1   -0.02    0.08
  -4  -8   0    0.00    0.08
  -4  -8  -1    0.15    0.08
  -4  -8  -2    0.27    0.10
  -4  -9   4    0.51    0.22
  -4  -9   3    1.19    0.23
  -4  -9   2    0.04    0.09
  -4  -9   1    0.89    0.17
  -4  -9   0    0.07    0.09
  -4  -9  -1    0.09    0.12
  -4 -10   5    5.46    0.51
  -4 -10   4    1.18    0.23
  -4 -10   3    1.35    0.25
  -4 -10   2    0.11    0.14
  -4 -10   1    1.15    0.21
  -4 -11   6    0.44    0.23
  -4 -11   5    0.26    0.18
  -4 -11   4    0.41    0.23
  -4 -11   3    0.20    0.18
  -4 -11   2    0.14    0.14
  -4 -12   8    1.15    0.32
  -4 -12   7    1.24    0.38
  -4 -12   6    0.05    0.27
   5 -11  -1   -0.34    0.27
   5 -10  -2   -0.21    0.27
   5 -10  -1    2.22    0.34
   5 -10   0    0.85    0.21
   5  -9  -4    0.85    0.28
   5  -9  -3    0.66    0.27
   5  -9  -2    0.35    0.28
   5  -9  -1    5.16    0.45
   5  -9   0    0.43    0.21
   5  -8  -5    0.76    0.30
   5  -8  -4    1.75    0.35
   5  -8  -3    7.86    0.51
   5  -8  -2    1.28    0.28
   5  -8  -1    0.94    0.25
   5  -8   0    1.94    0.24
   5  -7  -6    2.30    0.35
   5  -7  -5    3.75    0.39
   5  -7  -4    2.65    0.36
   5  -7  -3    0.10    0.22
   5  -7  -2    2.02    0.26
   5  -7  -1    0.21    0.17
   5  -7   0    0.57    0.17
   5  -6  -7    0.27    0.19
   5  -6  -6    2.38    0.35
   5  -6  -5    1.38    0.25
   5  -6  -4   10.35    0.54
   5  -6  -3    1.78    0.22
   5  -6  -2    1.16    0.21
   5  -6  -1    1.44    0.20
   5  -6   0   -0.05    0.11
   5  -5  -8    0.61    0.26
   5  -5  -7    0.70    0.21
   5  -5  -6   -0.02    0.20
   5  -5  -5    5.72    0.41
   5  -5  -4    8.76    0.45
   5  -5  -3    3.34    0.27
   5  -5  -2   15.31    0.47
   5  -5  -1    0.31    0.11
   5  -5   0    7.65    0.28
   5  -4  -9    0.21    0.23
   5  -4  -8    0.37    0.17
   5  -4  -7    1.61    0.28
   5  -4  -6    0.91    0.22
   5  -4  -5    9.24    0.44
   5  -4  -4    6.30    0.34
   5  -4  -3    1.65    0.19
   5  -4  -2   25.29    0.56
   5  -4  -1    0.21    0.09
   5  -4   0    5.11    0.22
   5  -3 -10    0.09    0.22
   5  -3  -9    0.22    0.17
   5  -3  -8    7.68    0.49
   5  -3  -7    2.60    0.28
   5  -3  -6    5.40    0.34
   5  -3  -5   20.92    0.61
   5  -3  -4    0.93    0.16
   5  -3  -3    0.53    0.12
   5  -3  -2    7.47    0.29
   5  -3  -1    0.05    0.10
   5  -3   0    8.46    0.27
   5  -2 -10    0.12    0.21
   5  -2  -9    1.99    0.29
   5  -2  -8    5.50    0.39
   5  -2  -7    1.47    0.24
   5  -2  -6    3.42    0.27
   5  -2  -5   25.95    0.66
   5  -2  -4   32.37    0.68
   5  -2  -3    0.46    0.11
   5  -2  -2   21.57    0.50
   5  -2  -1   40.40    0.64
   5  -2   0   33.90    0.53
   5  -1 -11    0.27    0.17
   5  -1 -10    1.16    0.22
   5  -1  -9    0.28    0.18
   5  -1  -8    5.33    0.38
   5  -1  -7    4.75    0.32
   5  -1  -6    3.66    0.28
   5  -1  -5   20.81    0.57
   5  -1  -4    2.18    0.18
   5  -1  -3    0.05    0.09
   5  -1  -2   27.90    0.57
   5  -1  -1    0.54    0.10
   5   0 -11    0.56    0.18
   5   0 -10    4.60    0.39
   5   0  -9    1.50    0.25
   5   0  -8    2.68    0.28
   5   0  -7   -0.01    0.10
   5   0  -6    5.75    0.32
   5   0  -5   48.38    0.88
   5   0  -4   14.20    0.46
   5   0  -3    5.84    0.28
   5   0  -2   35.90    0.69
   5   1 -12    0.21    0.16
   5   1 -11    0.17    0.17
   5   1 -10   -0.09    0.10
   5   1  -9   12.25    0.55
   5   1  -8    0.60    0.15
   5   1  -7   10.14    0.46
   5   1  -6    4.44    0.31
   5   1  -5   -0.15    0.12
   5   1  -4    2.05    0.19
   5   1  -3   11.97    0.39
   5   2 -12    0.30    0.21
   5   2 -11    0.43    0.16
   5   2 -10   -0.02    0.16
   5   2  -9    0.38    0.15
   5   2  -8    2.66    0.28
   5   2  -7    0.00    0.15
   5   2  -6    0.71    0.15
   5   2  -5   63.85    1.17
  -5  -2  -1    1.33    0.13
   5   3 -12    1.70    0.27
   5   3 -11    0.74    0.22
   5   3 -10    2.04    0.26
   5   3  -9    8.66    0.50
   5   3  -8    4.69    0.36
   5   3  -7   16.50    0.66
   5   3  -6   19.96    0.70
  -5  -3  -1    3.96    0.22
   5   4 -13    1.89    0.31
   5   4 -12    1.21    0.28
   5   4 -11    0.23    0.15
   5   4 -10    0.05    0.14
   5   4  -9   14.40    0.62
   5   4  -8   -0.18    0.16
  -5  -4   0    5.49    0.28
  -5  -4  -1    4.29    0.24
   5   5 -13    0.25    0.23
   5   5 -12    3.78    0.38
  -5  -5   1    0.31    0.12
  -5  -5   0   -0.14    0.08
  -5  -5  -1    2.26    0.19
  -5  -6   1    5.75    0.34
  -5  -6   0    0.56    0.13
  -5  -6  -1    0.39    0.12
  -5  -7   2    8.31    0.46
  -5  -7   1    2.26    0.22
  -5  -7   0    0.36    0.12
  -5  -7  -1    1.26    0.17
  -5  -8   3    9.49    0.56
  -5  -8   2    0.08    0.14
  -5  -8   1    1.52    0.20
  -5  -8  -1    1.08    0.15
  -5  -9   4    0.05    0.15
  -5  -9   3    0.16    0.18
  -5  -9   2    0.22    0.16
  -5  -9   1    0.54    0.16
  -5  -9   0   -0.10    0.12
  -5 -10   5    2.73    0.40
  -5 -10   4    1.00    0.29
  -5 -10   3    0.27    0.21
  -5 -10   2    0.05    0.16
  -5 -11   6    2.36    0.47
  -5 -11   5    1.59    0.39
  -5 -11   4    0.62    0.23
   6 -10  -2   -0.10    0.23
   6  -9  -3    2.31    0.34
   6  -9  -2    0.18    0.22
   6  -8  -5    0.16    0.24
   6  -8  -4    0.08    0.22
   6  -8  -3    0.14    0.20
   6  -8  -2    2.32    0.29
   6  -8  -1   -0.05    0.15
   6  -7  -6    0.66    0.27
   6  -7  -5   -0.01    0.21
   6  -7  -4    0.95    0.21
   6  -7  -3    3.33    0.32
   6  -7  -2    0.32    0.16
   6  -7  -1    1.60    0.20
   6  -6  -7    0.24    0.24
   6  -6  -6    0.80    0.24
   6  -6  -5    0.18    0.15
   6  -6  -4   -0.05    0.16
   6  -6  -3    1.35    0.21
   6  -6  -2    0.70    0.16
   6  -6  -1    3.93    0.25
   6  -5  -8    0.35    0.19
   6  -5  -7    0.69    0.19
   6  -5  -6    7.63    0.47
   6  -5  -5    0.04    0.12
   6  -5  -4    9.35    0.43
   6  -5  -3    0.72    0.13
   6  -5  -2    0.36    0.12
   6  -5  -1    1.41    0.16
   6  -4  -9    0.25    0.23
   6  -4  -8    0.20    0.20
   6  -4  -7    0.46    0.21
   6  -4  -6    1.95    0.26
   6  -4  -5    0.59    0.15
   6  -4  -4    1.42    0.19
   6  -4  -3    0.81    0.15
   6  -4  -2    4.61    0.26
   6  -4  -1    3.58    0.22
   6  -3  -9   -0.01    0.14
   6  -3  -8    0.26    0.19
   6  -3  -7    5.68    0.40
   6  -3  -6    0.09    0.11
   6  -3  -5    2.36    0.22
   6  -3  -4    4.94    0.30
   6  -3  -3    0.70    0.14
   6  -3  -2    7.10    0.31
   6  -3  -1    3.68    0.23
   6  -2 -10    0.90    0.21
   6  -2  -9    0.02    0.17
   6  -2  -8    4.79    0.38
   6  -2  -7   15.15    0.59
   6  -2  -6    3.39    0.27
   6  -2  -5    5.87    0.32
   6  -2  -4    1.30    0.15
   6  -2  -3   42.78    0.81
   6  -2  -2   19.71    0.52
   6  -2  -1    2.86    0.20
   6  -1 -11    0.30    0.22
   6  -1 -10    0.57    0.18
   6  -1  -9    2.30    0.28
   6  -1  -8    3.40    0.32
   6  -1  -7   26.65    0.76
   6  -1  -6    3.64    0.29
   6  -1  -5   12.79    0.48
   6  -1  -4   15.38    0.50
   6  -1  -3    2.70    0.24
   6  -1  -2   24.14    0.59
   6  -1  -1    2.07    0.17
   6   0 -11    1.29    0.24
   6   0 -10    0.27    0.18
   6   0  -9    1.32    0.21
   6   0  -8    3.63    0.31
   6   0  -7    5.88    0.36
   6   0  -6    1.81    0.21
   6   0  -5    0.13    0.11
   6   0  -4   11.36    0.45
   6   0  -3   27.61    0.67
   6   1 -12    0.69    0.26
   6   1 -11    0.24    0.20
   6   1 -10    4.48    0.39
   6   1  -9    0.09    0.16
   6   1  -8    2.40    0.28
   6   1  -7    2.82    0.29
   6   1  -6    4.58    0.32
   6   1  -5   15.45    0.57
   6   1  -4    9.36    0.45
   6   2 -12    0.06    0.20
   6   2 -11    3.44    0.35
   6   2 -10    0.38    0.15
   6   2  -9   -0.03    0.12
   6   2  -8    2.24    0.28
   6   2  -7    9.08    0.47
   6   2  -6    0.92    0.19
   6   2  -5    4.79    0.36
   6   3 -12    0.54    0.23
   6   3 -11    0.61    0.22
   6   3 -10    2.77    0.31
   6   3  -9    6.29    0.45
   6   3  -8    3.52    0.34
   6   3  -7    2.48    0.30
   6   4 -12    1.00    0.24
   6   4 -11    0.13    0.20
   6   4 -10    0.03    0.13
   6   4  -9    4.53    0.39
  -6  -4   0    1.91    0.19
  -6  -5   1    0.20    0.13
  -6  -5   0    9.12    0.38
  -6  -6   1    1.73    0.22
  -6  -6   0    0.34    0.12
  -6  -7   2    0.42    0.18
  -6  -7   1    0.48    0.16
  -6  -7   0    0.08    0.11
  -6  -8   3    5.19    0.47
  -6  -8   2    0.80    0.19
  -6  -8   1    0.06    0.13
  -6  -8   0    0.28    0.15
  -6  -9   4    1.83    0.36
  -6  -9   3    1.48    0.30
  -6  -9   2    0.23    0.14
  -6 -10   5    6.23    0.66
  -6 -10   4   -0.03    0.18
   7  -9  -3    0.27    0.20
   7  -8  -4    1.55    0.27
   7  -8  -3   -0.02    0.17
   7  -7  -5    1.48    0.26
   7  -7  -4    1.29    0.24
   7  -7  -3    1.97    0.25
   7  -6  -7    0.10    0.20
   7  -6  -6    0.30    0.20
   7  -6  -5    0.15    0.17
   7  -6  -4    0.40    0.16
   7  -6  -3    0.14    0.13
   7  -5  -7   -0.06    0.13
   7  -5  -6    0.77    0.18
   7  -5  -5    3.25    0.30
   7  -5  -4    0.69    0.17
   7  -5  -3    4.24    0.29
   7  -5  -2    2.39    0.22
   7  -4  -8    0.86    0.21
   7  -4  -7    0.11    0.12
   7  -4  -6    1.15    0.22
   7  -4  -5    5.99    0.37
   7  -4  -4    0.87    0.17
   7  -4  -3    3.50    0.26
   7  -4  -2    1.04    0.16
   7  -3  -9    0.18    0.19
   7  -3  -8    1.83    0.27
   7  -3  -7    0.35    0.14
   7  -3  -6    5.51    0.35
   7  -3  -5    8.68    0.41
   7  -3  -4    5.47    0.32
   7  -3  -3   10.87    0.43
   7  -3  -2    6.69    0.34
   7  -2 -10    2.13    0.30
   7  -2  -9    0.19    0.14
   7  -2  -8   -0.11    0.15
   7  -2  -7    0.13    0.15
   7  -2  -6    2.38    0.26
   7  -2  -5   13.35    0.51
   7  -2  -4    0.39    0.15
   7  -2  -3    0.25    0.14
   7  -2  -2   14.69    0.49
   7  -1 -10    0.72    0.20
   7  -1  -9    0.56    0.19
   7  -1  -8   -0.02    0.14
   7  -1  -7    0.48    0.17
   7  -1  -6    0.20    0.12
   7  -1  -5   -0.05    0.13
   7  -1  -4    0.19    0.14
   7  -1  -3   14.21    0.53
   7  -1  -2   -0.17    0.14
   7   0 -11    0.16    0.20
   7   0 -10    0.69    0.19
   7   0  -9    1.33    0.24
   7   0  -8    0.16    0.13
   7   0  -7    0.33    0.18
   7   0  -6    0.36    0.14
   7   0  -5   11.21    0.51
   7   0  -4    2.71    0.27
   7   0  -3    7.51    0.41
   7   1 -11    0.36    0.17
   7   1 -10    0.14    0.14
   7   1  -9    0.82    0.19
   7   1  -8    0.09    0.12
   7   1  -7    9.82    0.53
   7   1  -6    0.14    0.16
   7   1  -5    0.09    0.18
   7   2 -11   -0.07    0.14
   7   2 -10    1.74    0.29
   7   2  -9    0.27    0.14
   7   2  -8    1.70    0.26
   7   2  -7    2.02    0.28
   7   2  -6   -0.06    0.13
   7   3 -12    3.33    0.41
   7   3 -11    0.04    0.21
   7   3 -10    2.75    0.37
   7   3  -9    0.31    0.20
   7   3  -8    0.93    0.23
   7   4 -12    0.04    0.22
   7   4 -11    1.77    0.35
  -7  -6   2    2.97    0.33
  -7  -7   2    1.97    0.31
  -7  -8   3    0.91    0.29
  -7  -8   2    0.19    0.19
  -7  -9   4    0.25    0.32
   8  -7  -5    0.43    0.16
   8  -6  -6   -0.03    0.16
   8  -6  -5   -0.08    0.14
   8  -6  -4    0.69    0.17
   8  -5  -7    0.42    0.20
   8  -5  -6    0.28    0.17
   8  -5  -5    0.14    0.15
   8  -5  -4    0.90    0.19
   8  -4  -8    0.78    0.22
   8  -4  -7    0.19    0.13
   8  -4  -6    0.05    0.10
   8  -4  -5    0.21    0.12
   8  -4  -4    2.06    0.23
   8  -3  -8    0.08    0.17
   8  -3  -7    1.42    0.21
   8  -3  -6    3.11    0.30
   8  -3  -5    0.78    0.18
   8  -3  -4    0.25    0.12
   8  -2  -9    0.68    0.19
   8  -2  -8    1.28    0.22
   8  -2  -7    1.12    0.21
   8  -2  -6    0.03    0.11
   8  -2  -5    0.31    0.17
   8  -2  -4    0.72    0.20
   8  -2  -3    2.83    0.27
   8  -1 -10    2.33    0.31
   8  -1  -9   -0.02    0.12
   8  -1  -8    1.26    0.23
   8  -1  -7    1.05    0.20
   8  -1  -6    0.63    0.19
   8  -1  -5   10.24    0.51
   8  -1  -4   -0.08    0.15
   8  -1  -3    4.00    0.32
   8   0 -10    0.59    0.23
   8   0  -9    0.58    0.17
   8   0  -8    1.85    0.25
   8   0  -7    0.34    0.15
   8   0  -6    0.10    0.13
   8   0  -5    0.59    0.22
   8   0  -4    0.18    0.18
   8   1 -11    0.50    0.19
   8   1 -10    4.16    0.42
   8   1  -9    0.73    0.23
   8   1  -8    0.28    0.14
   8   1  -7    0.06    0.17
   8   1  -6    4.10    0.39
   8   2 -11    0.43    0.22
   8   2 -10    0.14    0.20
   8   2  -9    3.47    0.39
   8   2  -8   -0.09    0.18
   8   2  -7    0.35    0.22
   8   3 -11    0.88    0.23
   8   3 -10    0.87    0.26
  -8  -7   3    1.28    0.31
  -8  -8   4    0.64    0.27
   9  -5  -6    0.55    0.19
   9  -4  -7    0.42    0.15
   9  -4  -6    1.51    0.23
   9  -3  -8    1.12    0.24
   9  -3  -7    0.03    0.12
   9  -3  -5    0.76    0.20
   9  -2  -8    0.74    0.22
   9  -2  -7    1.05    0.23
   9  -2  -6    0.47    0.19
   9  -2  -5    1.65    0.26
   9  -1  -9    0.61    0.18
   9  -1  -8    0.77    0.19
   9  -1  -7    0.92    0.21
   9  -1  -6    0.15    0.18
   9  -1  -5    0.04    0.17
   9   0  -9    0.05    0.14
   9   0  -8    0.77    0.23
   9   0  -7    3.64    0.36
   9   0  -6    0.17    0.21
   9   0  -5    3.15    0.37
   9   1 -10    0.17    0.20
   9   1  -9    0.47    0.20
   9   1  -8    0.10    0.17
   9   1  -7   -0.11    0.13
   9   2 -10    0.26    0.23
   9   2  -9    0.07    0.22
  10  -2  -7    0.13    0.15
  10  -1  -7    0.21    0.16
  10   0  -8   -0.12    0.15
  10   0  -7    0.67    0.23
   0   0  -2  361.66    2.36
   0   0  -3  444.69    2.91
   0   0  -4   65.96    0.82
   0   0  -5   55.33    0.80
   0   0  -6    6.53    0.32
   0   0  -7    4.38    0.29
   0   0  -8    2.94    0.27
   0   0  -9    0.52    0.19
   0   0 -10    0.85    0.23
   0   0 -11    0.17    0.20
   0   1 -11   -0.10    0.17
   0   1 -10    1.22    0.21
   0   1  -9    0.17    0.15
   0   1  -8    0.12    0.10
   0   1  -7    1.90    0.19
   0   1  -6    2.39    0.19
   0   1  -5   13.71    0.38
   0   1  -4    0.35    0.08
   0   1  -3    9.17    0.24
   0   1  -2   31.59    0.38
   0   1  -1   18.27    0.24
   0  -1  -4  115.97    1.25
   0  -1  -5    0.28    0.11
   0  -1  -6   10.45    0.44
   0  -1  -7    5.80    0.33
   0  -1  -8    3.02    0.28
   0  -1  -9    0.17    0.13
   0  -1 -10    1.45    0.28
   0   2 -12   -0.01    0.19
   0   2 -11    1.45    0.25
   0   2 -10    4.09    0.33
   0   2  -9    0.07    0.14
   0   2  -8    7.28    0.36
   0   2  -7   11.40    0.40
   0   2  -6    2.74    0.20
   0   2  -5    8.21    0.28
   0   2  -4    1.97    0.13
   0   2  -3   15.97    0.33
   0  -2  -5   21.55    0.59
   0  -2  -6    4.74    0.32
   0  -2  -7    4.11    0.34
   0  -2  -8    0.46    0.18
   0  -2  -9    1.41    0.27
   0  -2 -10    1.98    0.31
   0   3 -12    0.04    0.18
   0   3 -11   -0.20    0.14
   0   3 -10    0.24    0.16
   0   3  -9    1.61    0.22
   0   3  -8    1.71    0.18
   0   3  -7   36.95    0.72
   0   3  -6    7.18    0.30
   0   3  -5    0.72    0.10
   0   3  -4    0.55    0.11
   0  -3  -6    6.31    0.39
   0  -3  -7    1.88    0.24
   0  -3  -8    0.02    0.19
   0  -3  -9    0.58    0.22
   0   4 -12   -0.04    0.18
   0   4 -10    0.09    0.12
   0   4  -9    5.50    0.35
   0   4  -8    3.86    0.28
   0   4  -7    0.23    0.11
   0   4  -6   36.68    0.76
   0   4  -5    0.11    0.10
   0  -4  -6    5.44    0.38
   0  -4  -7    1.05    0.22
   0  -4  -8    0.28    0.21
   0   5 -12   -0.13    0.14
   0   5 -11    2.40    0.32
   0   5 -10    0.22    0.15
   0   5  -9   -0.10    0.15
   0   5  -8    3.59    0.29
   0   5  -7    1.76    0.20
   0  -5  -7    0.97    0.24
   0  -5  -8    2.36    0.34
   0   6 -11    0.62    0.19
   0   6 -10    0.77    0.19
   0   6  -9    1.04    0.18
   0  -6  -7    0.17    0.21
  -1   7 -10    0.12    0.13
  -1   7 -11    0.24    0.19
  -1   7 -12    0.03    0.20
  -1   6  -8    0.03    0.12
  -1   6  -9   -0.20    0.17
  -1   6 -10    3.55    0.33
  -1   6 -11    1.89    0.31
  -1   6 -12    0.18    0.22
   1  -5  -7    0.63    0.21
  -1   5  -6    8.01    0.39
  -1   5  -7    1.55    0.23
  -1   5  -8    1.78    0.24
  -1   5  -9   16.19    0.62
  -1   5 -10    1.18    0.23
  -1   5 -11    0.99    0.23
  -1   5 -12    0.08    0.20
   1  -4  -7    1.51    0.24
  -1   4  -4   36.06    0.70
  -1   4  -5    3.25    0.25
  -1   4  -6    2.87    0.21
  -1   4  -7    0.75    0.14
  -1   4  -8    2.92    0.26
  -1   4  -9    5.94    0.36
  -1   4 -10    0.35    0.14
  -1   4 -11    0.31    0.16
  -1   4 -12    0.06    0.21
   1  -3  -8    2.01    0.29
   1  -3  -7    3.22    0.30
   1  -3  -6   22.27    0.66
  -1   3  -3   22.38    0.47
  -1   3  -4    7.15    0.28
  -1   3  -5    4.19    0.22
  -1   3  -6    0.03    0.07
  -1   3  -7    0.02    0.12
  -1   3  -8    2.13    0.23
  -1   3  -9    1.96    0.22
  -1   3 -10    0.03    0.12
  -1   3 -11    0.40    0.19
  -1   3 -12    0.69    0.23
   1  -2  -8    0.34    0.17
   1  -2  -7    6.82    0.39
   1  -2  -6   11.40    0.45
   1  -2  -5   12.21    0.42
  -1   2  -3  164.90    1.38
  -1   2  -4    1.34    0.12
  -1   2  -5   32.23    0.61
  -1   2  -6    0.75    0.14
  -1   2  -7   16.38    0.51
  -1   2  -8    2.96    0.25
  -1   2  -9    1.41    0.23
  -1   2 -10    0.42    0.18
  -1   2 -11    0.68    0.22
   1  -1  -9    0.25    0.17
   1  -1  -8    0.11    0.15
   1  -1  -7    0.23    0.10
   1  -1  -6    4.83    0.28
   1  -1  -5    0.20    0.09
   1  -1  -4    2.51    0.16
  -1   1  -1   39.41    0.43
  -1   1  -2    1.54    0.10
  -1   1  -3   10.71    0.28
  -1   1  -4    1.16    0.13
  -1   1  -5    0.78    0.11
  -1   1  -6   19.78    0.53
  -1   1  -7    1.54    0.21
  -1   1  -8    5.40    0.36
  -1   1  -9    2.04    0.24
  -1   1 -10    0.68    0.21
  -1   1 -11    0.53    0.23
   1   0  -9   18.93    0.66
   1   0  -8    5.12    0.32
   1   0  -7   31.20    0.68
   1   0  -6    0.72    0.13
   1   0  -5   12.97    0.36
   1   0  -4   25.87    0.42
   1   0  -3   69.51    0.65
   1   0  -2  869.65    5.83
  -1   0  -1  172.22    1.27
  -1   0  -2   22.77    0.39
  -1   0  -3    5.48    0.22
  -1   0  -4    6.55    0.27
  -1   0  -5   28.51    0.60
  -1   0  -6   15.88    0.51
  -1   0  -7    3.46    0.29
  -1   0  -8    7.27    0.42
  -1   0  -9    1.75    0.24
  -1   0 -10   -0.05    0.19
   1   1 -10    0.46    0.18
   1   1  -9    0.39    0.13
   1   1  -8    0.06    0.11
   1   1  -7    0.37    0.12
   1   1  -6    4.76    0.23
   1   1  -5   20.20    0.41
   1   1  -4   58.52    0.67
   1   1  -3   18.12    0.29
  -1  -1  -4    0.09    0.11
  -1  -1  -5    1.92    0.21
  -1  -1  -6    5.20    0.32
  -1  -1  -7   11.31    0.48
  -1  -1  -8    6.36    0.41
  -1  -1  -9    0.18    0.14
  -1  -1 -10    0.08    0.20
   1   2 -10    2.43    0.26
   1   2  -9   15.71    0.53
   1   2  -8    5.62    0.29
   1   2  -7    0.07    0.09
   1   2  -6    0.80    0.11
   1   2  -5    1.12    0.11
   1   2  -4    1.73    0.12
  -1  -2  -5    7.60    0.39
  -1  -2  -6   12.49    0.53
  -1  -2  -7    0.99    0.23
  -1  -2  -8    0.20    0.13
  -1  -2  -9    0.55    0.23
   1   3 -11    0.52    0.16
   1   3 -10    0.39    0.17
   1   3  -9   11.26    0.45
   1   3  -8    0.75    0.13
   1   3  -7    8.13    0.33
   1   3  -6    0.87    0.12
   1   3  -5    8.35    0.30
  -1  -3  -6    0.53    0.16
  -1  -3  -7    1.47    0.26
  -1  -3  -8    0.87    0.24
  -1  -3  -9    0.43    0.19
   1   4 -11    1.46    0.24
   1   4 -10   22.97    0.70
   1   4  -9    1.13    0.20
   1   4  -8    0.88    0.18
   1   4  -7    0.98    0.16
  -1  -4  -6   -0.01    0.16
  -1  -4  -7    0.72    0.22
  -1  -4  -8   -0.01    0.16
   1   5 -12    0.06    0.18
   1   5 -11    0.77    0.21
   1   5 -10    1.10    0.22
   1   5  -9    3.00    0.28
   1   5  -8    0.10    0.09
  -1  -5  -6    1.61    0.27
  -1  -5  -7   -0.02    0.13
   1   6 -12    0.37    0.19
  -2   7  -9    0.10    0.19
  -2   7 -10    0.26    0.16
  -2   7 -11    1.62    0.28
  -2   7 -12    0.24    0.19
  -2   6  -6    2.39    0.24
  -2   6  -7   12.12    0.54
  -2   6  -8    1.25    0.21
  -2   6  -9   -0.21    0.18
  -2   6 -10    2.41    0.34
  -2   6 -11    0.46    0.25
  -2   6 -12   -0.09    0.24
  -2   5  -5   -0.08    0.09
  -2   5  -6    0.62    0.18
  -2   5  -7   12.10    0.50
  -2   5  -8    1.74    0.23
  -2   5  -9   -0.01    0.16
  -2   5 -10    0.01    0.12
  -2   5 -11    0.78    0.23
  -2   5 -12    0.10    0.21
  -2   4  -3   -0.01    0.10
  -2   4  -4    7.36    0.34
  -2   4  -5    7.01    0.31
  -2   4  -6    0.03    0.12
  -2   4  -7    0.76    0.18
  -2   4  -8   -0.14    0.13
  -2   4  -9    0.16    0.16
  -2   4 -10    0.49    0.18
  -2   4 -11   -0.03    0.17
   2  -3  -6   -0.07    0.12
  -2   3  -2    7.52    0.27
  -2   3  -3    3.72    0.20
  -2   3  -4    3.24    0.20
  -2   3  -5    5.36    0.28
  -2   3  -6    4.79    0.27
  -2   3  -7    3.18    0.24
  -2   3  -8    0.29    0.16
  -2   3  -9    0.41    0.17
  -2   3 -10    1.56    0.25
  -2   3 -11    0.12    0.19
   2  -2  -7   19.63    0.61
   2  -2  -6   10.09    0.39
   2  -2  -5   35.43    0.65
  -2   2  -1 2031.91   11.40
  -2   2  -2  239.93    1.78
  -2   2  -3    9.55    0.30
  -2   2  -4   39.49    0.66
  -2   2  -6    0.15    0.10
  -2   2  -7    1.12    0.20
  -2   2  -8    3.92    0.30
  -2   2  -9    0.06    0.16
  -2   2 -10    0.73    0.22
  -2   2 -11    0.14    0.15
   2  -1  -8    0.00    0.12
   2  -1  -7    0.00    0.11
   2  -1  -6   11.75    0.36
   2  -1  -5    0.99    0.12
   2  -1  -4   24.74    0.42
  -2   1   0   94.90    0.77
  -2   1  -1   42.30    0.52
  -2   1  -2    9.94    0.26
  -2   1  -3    4.03    0.21
  -2   1  -4   25.00    0.53
  -2   1  -5    6.63    0.30
  -2   1  -6    3.65    0.27
  -2   1  -7   -0.08    0.14
  -2   1  -8    2.39    0.26
  -2   1  -9    0.67    0.21
  -2   1 -10    1.19    0.26
   2   0  -8   42.71    0.84
   2   0  -7    5.95    0.29
   2   0  -6   59.74    0.79
   2   0  -5   72.61    0.79
   2   0  -4    1.73    0.10
   2   0  -3  104.66    0.83
  -2   0   0  663.28    4.10
  -2   0  -1   47.08    0.57
  -2   0  -2   95.65    1.00
  -2   0  -3  121.56    1.29
  -2   0  -4    0.04    0.08
  -2   0  -5   64.37    1.00
  -2   0  -6    2.23    0.23
  -2   0  -7    0.13    0.12
  -2   0  -8    0.22    0.14
  -2   0  -9    0.14    0.14
  -2   0 -10   -0.06    0.21
   2   1  -9    3.95    0.26
   2   1  -8    1.83    0.18
   2   1  -7   38.98    0.66
   2   1  -6   15.10    0.35
   2   1  -5    6.55    0.20
   2   1  -4    1.27    0.09
  -2  -1  -3   23.69    0.55
  -2  -1  -4   -0.08    0.11
  -2  -1  -5    3.63    0.27
  -2  -1  -6   19.72    0.64
  -2  -1  -7    0.17    0.13
  -2  -1  -8    2.15    0.30
  -2  -1  -9    0.90    0.25
   2   2  -9    0.25    0.12
   2   2  -8   58.04    0.87
   2   2  -7    1.64    0.15
   2   2  -6    5.66    0.23
   2   2  -5  120.66    1.15
  -2  -2  -4   43.22    0.90
  -2  -2  -5    0.17    0.12
  -2  -2  -6    3.50    0.33
  -2  -2  -7    0.07    0.13
  -2  -2  -8   -0.07    0.16
  -2  -2  -9    0.36    0.24
   2   3 -10    0.56    0.15
   2   3  -9    2.07    0.20
   2   3  -8    0.06    0.11
   2   3  -7    0.07    0.09
   2   3  -6   17.69    0.43
  -2  -3  -5    6.70    0.41
  -2  -3  -6    0.20    0.14
  -2  -3  -7    0.46    0.18
  -2  -3  -8    2.11    0.33
   2   4 -10    0.28    0.16
   2   4  -9    0.14    0.13
   2   4  -8    4.40    0.27
  -2  -4  -6   -0.15    0.17
  -2  -4  -7    0.66    0.25
  -2  -4  -8    1.66    0.33
  -2  -5  -6    5.04    0.44
  -2  -5  -7    0.42    0.24
  -2  -6  -6    0.30    0.18
  -3   8 -11    0.35    0.18
  -3   7  -8    0.07    0.14
  -3   7  -9    1.58    0.26
  -3   7 -10    2.47    0.35
  -3   7 -11   -0.04    0.22
  -3   6  -6    0.78    0.18
  -3   6  -7    0.24    0.19
  -3   6  -8    0.97    0.25
  -3   6  -9    0.47    0.19
  -3   6 -10    0.07    0.21
  -3   6 -11    0.08    0.22
  -3   5  -4   17.56    0.54
  -3   5  -5    7.53    0.41
  -3   5  -6    3.69    0.29
  -3   5  -7    1.95    0.25
  -3   5  -8    1.12    0.20
  -3   5  -9    1.22    0.25
  -3   5 -10    0.23    0.16
  -3   5 -11   -0.14    0.20
  -3   4  -3  438.10    3.24
  -3   4  -4   11.99    0.41
  -3   4  -5    0.13    0.13
  -3   4  -6    3.83    0.26
  -3   4  -7   14.87    0.55
  -3   4  -8    0.38    0.14
  -3   4  -9   -0.04    0.15
  -3   4 -10   -0.03    0.17
  -3   4 -11    0.14    0.19
  -3   3  -1   19.15    0.39
  -3   3  -2    0.54    0.11
  -3   3  -3   23.52    0.50
  -3   3  -4   -0.01    0.11
  -3   3  -5    1.46    0.16
  -3   3  -6    9.26    0.39
  -3   3  -7    2.75    0.24
  -3   3  -8    2.10    0.26
  -3   3  -9    0.05    0.16
  -3   3 -10    1.13    0.25
  -3   3 -11    0.08    0.15
   3  -2  -5    9.90    0.32
  -3   2   0   28.16    0.39
  -3   2  -1   22.08    0.39
  -3   2  -2    2.24    0.15
  -3   2  -3   42.28    0.68
  -3   2  -4    1.10    0.14
  -3   2  -5    9.92    0.40
  -3   2  -6    9.92    0.42
  -3   2  -7    1.91    0.22
  -3   2  -8    0.46    0.19
  -3   2  -9    0.01    0.18
  -3   2 -10   -0.06    0.18
   3  -1  -6    2.28    0.16
   3  -1  -5   24.21    0.40
   3  -1  -4    9.70    0.21
  -3   1   1    2.24    0.08
  -3   1   0    2.72    0.12
  -3   1  -1    7.90    0.23
  -3   1  -2   15.37    0.37
  -3   1  -3    4.67    0.24
  -3   1  -4    1.83    0.17
  -3   1  -5   10.81    0.41
  -3   1  -6    0.71    0.15
  -3   1  -7    1.29    0.21
  -3   1  -8   13.84    0.61
  -3   1  -9   -0.01    0.13
  -3   1 -10    1.37    0.28
   3   0  -6   27.43    0.45
   3   0  -4  129.90    1.01
  -3   0   1   77.28    0.68
  -3   0   0  145.38    1.19
  -3   0  -1    0.48    0.09
  -3   0  -2   45.15    0.72
  -3   0  -3   78.12    1.07
  -3   0  -4    2.95    0.23
  -3   0  -5    5.87    0.32
  -3   0  -6   23.55    0.70
  -3   0  -7   -0.01    0.17
  -3   0  -8    1.03    0.20
  -3   0  -9    0.92    0.22
   3   1  -7    0.12    0.08
   3   1  -6    0.63    0.09
   3   1  -5    0.48    0.07
  -3  -1  -2    0.67    0.12
  -3  -1  -3   18.69    0.54
  -3  -1  -4    1.22    0.20
  -3  -1  -5    0.97    0.19
  -3  -1  -6    0.14    0.13
  -3  -1  -7    0.30    0.19
  -3  -1  -8    0.50    0.18
  -3  -1  -9    0.26    0.22
   3   2  -7    7.94    0.28
  -3  -2  -4    6.34    0.38
  -3  -2  -5    0.17    0.19
  -3  -2  -6    9.59    0.54
  -3  -2  -7    0.15    0.14
  -3  -2  -8    0.15    0.17
  -3  -3  -4    7.83    0.44
  -3  -3  -5    9.48    0.52
  -3  -3  -6    0.51    0.22
  -3  -3  -7    0.20    0.18
  -3  -3  -8    0.19    0.23
  -3  -4  -5    0.72    0.24
  -3  -4  -6    0.28    0.22
  -3  -4  -7    1.69    0.30
  -3  -5  -5    0.21    0.22
  -3  -5  -6    0.73    0.29
  -4   8 -10    0.11    0.21
  -4   7  -7    1.53    0.23
  -4   7  -8   -0.02    0.14
  -4   7  -9    0.31    0.22
  -4   7 -10   -0.01    0.22
  -4   6  -5   12.47    0.52
  -4   6  -6    1.25    0.24
  -4   6  -7   -0.12    0.18
  -4   6  -8    0.27    0.17
  -4   6  -9    0.69    0.21
  -4   6 -10    0.22    0.21
  -4   5  -3   -0.06    0.11
  -4   5  -4    0.96    0.19
  -4   5  -5    4.91    0.33
  -4   5  -6    0.43    0.14
  -4   5  -7    0.45    0.16
  -4   5  -8   -0.01    0.12
  -4   5  -9    0.27    0.15
  -4   5 -10    0.46    0.23
  -4   4  -2   29.06    0.59
  -4   4  -3    9.07    0.35
  -4   4  -4    0.47    0.15
  -4   4  -5    1.80    0.21
  -4   4  -6    1.88    0.23
  -4   4  -7    0.79    0.19
  -4   4  -8    0.25    0.17
  -4   4  -9    0.03    0.12
  -4   4 -10    0.13    0.14
  -4   3  -1   58.94    0.80
  -4   3  -2    0.15    0.10
  -4   3  -3    1.92    0.17
  -4   3  -4   24.60    0.58
  -4   3  -5    0.04    0.10
  -4   3  -6   -0.07    0.15
  -4   3  -7    0.75    0.16
  -4   3  -8    0.15    0.16
  -4   3  -9    0.09    0.13
  -4   3 -10    1.83    0.29
  -4   2   0    5.69    0.19
  -4   2  -1   81.84    0.89
  -4   2  -2   20.07    0.46
  -4   2  -3    0.12    0.07
  -4   2  -4   26.96    0.62
  -4   2  -5   16.10    0.52
  -4   2  -6    0.90    0.20
  -4   2  -7    2.58    0.28
  -4   2  -8    1.69    0.23
  -4   2  -9    0.01    0.14
  -4   1   1   11.15    0.21
  -4   1   0    9.28    0.26
  -4   1  -1   14.54    0.36
  -4   1  -2    0.98    0.13
  -4   1  -3   16.72    0.47
  -4   1  -4    0.73    0.14
  -4   1  -5    2.54    0.25
  -4   1  -6    5.19    0.34
  -4   1  -7    0.16    0.14
  -4   1  -8    0.29    0.20
  -4   1  -9   -0.04    0.13
  -4   0   2    5.10    0.13
  -4   0   1    2.75    0.14
  -4   0   0   15.07    0.36
  -4   0  -1    0.00    0.06
  -4   0  -2   16.99    0.48
  -4   0  -3    8.87    0.36
  -4   0  -4   10.52    0.43
  -4   0  -5    0.52    0.16
  -4   0  -6    0.16    0.19
  -4   0  -7   -0.18    0.17
  -4   0  -8    0.16    0.15
  -4   0  -9   -0.04    0.22
  -4  -1  -1    0.60    0.11
  -4  -1  -2    5.31    0.30
  -4  -1  -3    8.79    0.41
  -4  -1  -4    0.26    0.18
  -4  -1  -5    3.48    0.34
  -4  -1  -6    0.17    0.15
  -4  -1  -7    0.65    0.24
  -4  -1  -8    0.95    0.27
  -4  -2  -3    7.88    0.44
  -4  -2  -4   30.84    0.88
  -4  -2  -5    7.67    0.50
  -4  -2  -6    1.07    0.27
  -4  -2  -7    0.80    0.21
  -4  -2  -8    0.14    0.18
  -4  -3  -4    0.74    0.27
  -4  -3  -5    5.48    0.44
  -4  -3  -6    0.44    0.27
  -4  -3  -7    0.98    0.29
  -4  -4  -4    0.30    0.19
  -4  -4  -5   -0.03    0.22
  -4  -4  -6    0.04    0.25
  -4  -5  -5    0.40    0.24
  -5   8  -9    0.15    0.21
  -5   7  -6    0.03    0.16
  -5   7  -7   -0.16    0.18
  -5   7  -8    0.49    0.24
  -5   7  -9   -0.06    0.21
  -5   6  -4    9.63    0.44
  -5   6  -5    0.97    0.19
  -5   6  -6    0.23    0.20
  -5   6  -7    0.32    0.21
  -5   6  -8    1.13    0.23
  -5   6  -9   -0.07    0.19
  -5   5  -3   24.75    0.65
  -5   5  -4    0.14    0.12
  -5   5  -5    0.79    0.18
  -5   5  -6    3.32    0.28
  -5   5  -7    0.26    0.19
  -5   5  -8    0.11    0.14
  -5   5  -9    0.07    0.15
  -5   4  -2    9.12    0.37
  -5   4  -3   13.51    0.44
  -5   4  -4    0.12    0.10
  -5   4  -5    2.49    0.25
  -5   4  -6    3.25    0.27
  -5   4  -7    0.32    0.18
  -5   4  -8    0.14    0.14
  -5   4  -9   -0.01    0.18
  -5   3   0    7.08    0.23
  -5   3  -1    4.64    0.22
  -5   3  -2   20.62    0.50
  -5   3  -3    4.20    0.25
  -5   3  -4   -0.05    0.11
  -5   3  -5    6.31    0.36
  -5   3  -6    0.12    0.12
  -5   3  -7   -0.01    0.16
  -5   3  -8    2.24    0.29
  -5   3  -9    0.89    0.25
  -5   2   1   30.59    0.40
  -5   2   0   31.78    0.50
  -5   2  -1    0.17    0.08
  -5   2  -2    2.59    0.20
  -5   2  -3   -0.05    0.11
  -5   2  -4    0.68    0.17
  -5   2  -5    0.15    0.16
  -5   2  -6    0.83    0.20
  -5   2  -7    0.73    0.21
  -5   2  -8   -0.01    0.18
  -5   2  -9   -0.01    0.20
  -5   1   2   20.84    0.27
  -5   1   1    0.69    0.08
  -5   1   0   11.38    0.32
  -5   1  -1    3.51    0.20
  -5   1  -2   15.45    0.45
  -5   1  -3    8.92    0.37
  -5   1  -4    5.71    0.32
  -5   1  -5    4.38    0.32
  -5   1  -6    0.18    0.18
  -5   1  -7    1.09    0.26
  -5   1  -8    0.47    0.19
  -5   0   2   34.17    0.44
  -5   0   1   21.35    0.40
  -5   0   0   -0.01    0.08
  -5   0  -1   30.86    0.63
  -5   0  -2    3.56    0.24
  -5   0  -3    5.96    0.33
  -5   0  -4   -0.09    0.11
  -5   0  -5    2.08    0.29
  -5   0  -6    5.30    0.41
  -5   0  -7    0.49    0.21
  -5   0  -8    0.46    0.20
  -5  -1   2    9.24    0.27
  -5  -1   1   -0.06    0.08
  -5  -1   0    1.55    0.17
  -5  -1  -1    2.56    0.21
  -5  -1  -2   16.29    0.56
  -5  -1  -3    0.11    0.17
  -5  -1  -4    0.30    0.21
  -5  -1  -5   18.97    0.71
  -5  -1  -6    0.95    0.27
  -5  -1  -7    1.59    0.32
  -5  -2  -1    2.08    0.22
  -5  -2  -2    0.49    0.20
  -5  -2  -3    3.82    0.36
  -5  -2  -4    0.01    0.15
  -5  -2  -5    0.12    0.24
  -5  -2  -6    0.11    0.16
  -5  -2  -7    0.16    0.26
  -5  -3  -3    0.17    0.24
  -5  -3  -4   -0.11    0.22
  -5  -3  -5    0.53    0.28
  -5  -3  -6   -0.46    0.24
  -5  -4  -3   -0.21    0.23
  -5  -4  -4    0.96    0.26
  -5  -4  -5    1.13    0.34
  -5  -5  -4    2.60    0.45
  -5  -6  -4    0.16    0.23
  -6   7  -6    0.54    0.20
  -6   7  -7    0.12    0.16
  -6   7  -8   -0.09    0.21
  -6   6  -4    5.06    0.34
  -6   6  -5    1.20    0.21
  -6   6  -6    0.09    0.14
  -6   6  -7    0.78    0.22
  -6   6  -8    0.45    0.19
  -6   5  -3    0.66    0.17
  -6   5  -4    3.10    0.29
  -6   5  -5    0.22    0.16
  -6   5  -6   -0.01    0.16
  -6   5  -7    0.42    0.22
  -6   5  -8    0.07    0.15
  -6   4  -1   -0.09    0.08
  -6   4  -2    0.07    0.11
  -6   4  -3   -0.11    0.12
  -6   4  -4    0.15    0.13
  -6   4  -5    0.49    0.17
  -6   4  -6    0.56    0.19
  -6   4  -7   -0.19    0.16
  -6   4  -8   -0.33    0.17
  -6   3  -1    3.57    0.23
  -6   3  -2    1.50    0.17
  -6   3  -3    2.32    0.22
  -6   3  -4    1.21    0.19
  -6   3  -5    0.58    0.18
  -6   3  -6    1.56    0.22
  -6   3  -7    0.07    0.18
  -6   3  -8    0.11    0.20
  -6   2   0    7.82    0.28
  -6   2  -1    2.03    0.17
  -6   2  -2    2.15    0.20
  -6   2  -3   10.14    0.42
  -6   2  -4    1.60    0.22
  -6   2  -5    0.10    0.16
  -6   2  -6    0.02    0.13
  -6   2  -7    0.21    0.21
  -6   2  -8    0.23    0.17
  -6   1   0   14.35    0.40
  -6   1  -1    1.80    0.17
  -6   1  -2    0.10    0.12
  -6   1  -3    0.89    0.18
  -6   1  -4    0.87    0.18
  -6   1  -5    0.26    0.20
  -6   1  -6    0.14    0.16
  -6   1  -7    1.24    0.29
  -6   0   1   13.19    0.38
  -6   0   0    0.00    0.09
  -6   0  -1    0.00    0.11
  -6   0  -2    0.03    0.11
  -6   0  -3    0.88    0.21
  -6   0  -4    0.49    0.17
  -6   0  -5    2.76    0.30
  -6   0  -6    0.03    0.20
  -6   0  -7    0.07    0.24
  -6  -1   1    1.16    0.16
  -6  -1   0   13.21    0.48
  -6  -1  -1    2.60    0.25
  -6  -1  -2    0.19    0.13
  -6  -1  -3   12.05    0.57
  -6  -1  -4    3.00    0.31
  -6  -1  -5    1.17    0.29
  -6  -1  -6    0.11    0.24
  -6  -2   0   10.75    0.49
  -6  -2  -1    2.88    0.31
  -6  -2  -2    5.78    0.43
  -6  -2  -3    1.59    0.31
  -6  -2  -4    0.10    0.18
  -6  -2  -5   -0.09    0.15
  -6  -2  -6    0.00    0.27
  -6  -3  -1    1.96    0.31
  -6  -3  -2    7.15    0.54
  -6  -3  -3    4.28    0.43
  -6  -3  -4    0.53    0.30
  -6  -3  -5    2.72    0.43
  -6  -4  -2    2.76    0.41
  -6  -4  -3   -0.03    0.27
  -6  -4  -4    0.55    0.27
  -6  -5  -3    0.70    0.38
  -7   7  -6    0.34    0.21
  -7   7  -7    0.49    0.20
  -7   6  -4    0.37    0.17
  -7   6  -5   -0.05    0.17
  -7   6  -6    1.37    0.30
  -7   6  -7    0.00    0.23
  -7   5  -3   -0.05    0.13
  -7   5  -4   -0.06    0.16
  -7   5  -5    0.34    0.14
  -7   5  -6   -0.09    0.17
  -7   5  -7    0.12    0.21
  -7   4  -3    0.42    0.16
  -7   4  -4    0.62    0.18
  -7   4  -5    0.86    0.20
  -7   4  -6    0.50    0.20
  -7   4  -7   -0.07    0.18
  -7   3  -2    2.47    0.22
  -7   3  -3    0.15    0.14
  -7   3  -4    1.54    0.23
  -7   3  -5   -0.17    0.15
  -7   3  -6    0.13    0.19
  -7   3  -7    0.19    0.22
  -7   2  -2    0.63    0.16
  -7   2  -3    0.08    0.11
  -7   2  -4   -0.04    0.16
  -7   2  -5    0.17    0.19
  -7   2  -6    0.29    0.22
  -7   2  -7    0.83    0.27
  -7   1  -1    0.70    0.16
  -7   1  -2    6.84    0.39
  -7   1  -3    1.00    0.22
  -7   1  -4    0.17    0.14
  -7   1  -5    3.36    0.34
  -7   1  -6    2.35    0.34
  -7   0  -1   10.62    0.46
  -7   0  -2    0.17    0.17
  -7   0  -3    0.73    0.18
  -7   0  -4    2.88    0.34
  -7   0  -5    0.08    0.17
  -7   0  -6    0.62    0.23
  -7  -1   0    4.35    0.33
  -7  -1  -1    8.57    0.47
  -7  -1  -2    1.78    0.27
  -7  -1  -3    0.07    0.20
  -7  -1  -4    0.71    0.28
  -7  -1  -5    1.13    0.27
  -7  -2   0    8.49    0.49
  -7  -2  -1    0.88    0.26
  -7  -2  -2    0.93    0.29
  -7  -2  -3    0.65    0.21
  -7  -2  -4   -0.28    0.23
  -7  -2  -5    0.05    0.29
  -7  -3   1    0.85    0.24
  -7  -3   0    2.52    0.36
  -7  -3  -1    1.52    0.32
  -7  -3  -2    1.41    0.34
  -7  -3  -3    1.38    0.37
  -7  -3  -4    0.29    0.33
  -7  -4  -1    0.60    0.31
  -7  -4  -2    0.03    0.29
  -7  -4  -3    1.20    0.40
  -7  -5  -1    2.07    0.44
  -7  -5  -2    0.28    0.30
  -8   6  -6    0.12    0.18
  -8   5  -5   -0.11    0.18
  -8   5  -6    0.57    0.23
  -8   4  -5    0.12    0.19
  -8   4  -6   -0.07    0.19
  -8   3  -4    0.23    0.19
  -8   3  -5    0.07    0.15
  -8   3  -6    0.04    0.16
  -8   2  -4    0.06    0.13
  -8   2  -5    0.14    0.21
  -8   1  -3    2.48    0.31
  -8   1  -4    0.54    0.18
  -8   1  -5    0.05    0.17
  -8   0  -2    0.73    0.22
  -8   0  -3    1.01    0.26
  -8   0  -4    0.12    0.18
  -8   0  -5    0.04    0.28
  -8  -1  -2   -0.16    0.15
  -8  -1  -3    0.10    0.25
  -8  -1  -4    0.27    0.28
  -8  -2  -1    9.25    0.58
  -8  -2  -2   -0.02    0.24
  -8  -2  -3    0.17    0.28
  -8  -3  -1    2.07    0.40
  -8  -3  -2    1.73    0.42
  -8  -3  -3    0.07    0.22
  -8  -4  -1    1.75    0.43
  -8  -4  -2   -0.15    0.35
  -8  -5   0    1.31    0.44
  -8  -5  -1    0.16    0.39
  -8  -6   0    0.51    0.44
   0   0   0    0.00    0.00
;
_shelx_hkl_checksum     34481
_shelx_res_file
;
TITL 160627c in P-1
    1.res
    created by SHELXL-2018/3 at 13:14:49 on 05-Jul-2022
CELL 0.71073   8.3023  10.0792  10.1052 116.966 105.481  92.871
ZERR    2.00   0.0008   0.0009   0.0009   0.003   0.002   0.001
LATT 1
SFAC C  H  N  O  Cl
UNIT 20  20  10  14  2
omit 0 2 2
OMIT -1 50.1
L.S. 30
ACTA
BOND $h
FMAP 2
PLAN 5
HTAB N2 O2_$7
HTAB N2 O1_$7
HTAB N2 N5_$7
HTAB N1 O4_$3
HTAB N1 O1
HTAB C10 O2_$7
EQIV $7 -x, -y, -z+1
HTAB C10 O2_$6
HTAB C9 O7_$6
EQIV $6 x, y, z+1
HTAB C7 O6_$5
EQIV $5 -x+1, -y+1, -z+1
HTAB C6 O5_$4
HTAB C6 O4_$4
HTAB C6 Cl1_$4
EQIV $4 x, y-1, z
HTAB C5 O7_$3
EQIV $3 -x, -y+1, -z+1
HTAB C1 O3
size 0.45 0.40 0.33
conf
htab
TEMP 25
WGHT    0.189000    0.221348
FVAR       0.30359
C1    1    0.291344    0.598286    0.643229    11.00000    0.10561    0.04880 =
         0.04215    0.00713    0.01500    0.01520
AFIX  43
H1A   2    0.305031    0.544442    0.545363    11.00000   -1.20000
AFIX   0
C2    1    0.389633    0.742635    0.750079    11.00000    0.07247    0.04540 =
         0.05728    0.01630    0.02618    0.00394
AFIX  43
H2A   2    0.469672    0.786844    0.725164    11.00000   -1.20000
AFIX   0
C3    1    0.365529    0.817990    0.892904    11.00000    0.04671    0.03328 =
         0.05064    0.01025    0.00950    0.00205
C4    1    0.245657    0.751408    0.927930    11.00000    0.05175    0.05436 =
         0.06437    0.02541    0.01952    0.00608
AFIX  43
H4    2    0.228689    0.802795    1.024639    11.00000   -1.20000
AFIX   0
C5    1    0.152510    0.610017    0.819882    11.00000    0.05390    0.05644 =
         0.09124    0.04251    0.00934   -0.00097
AFIX  43
H5    2    0.071484    0.563924    0.842278    11.00000   -1.20000
AFIX   0
C6    1    0.218959    0.081772    0.658335    11.00000    0.05757    0.04093 =
         0.04273    0.00609    0.01411   -0.00338
AFIX  43
H6    2    0.201694    0.007099    0.555676    11.00000   -1.20000
AFIX   0
C7    1    0.325046    0.219639    0.719817    11.00000    0.04831    0.04761 =
         0.05003    0.01610    0.02117   -0.00017
AFIX  43
H7    2    0.377227    0.240802    0.658865    11.00000   -1.20000
AFIX   0
C8    1    0.351818    0.325082    0.873445    11.00000    0.03852    0.02899 =
         0.04687    0.01140    0.00860    0.00107
C9    1    0.271009    0.295636    0.962845    11.00000    0.05103    0.03633 =
         0.03868    0.00752    0.01512    0.00292
AFIX  43
H9    2    0.288421    0.367714    1.066539    11.00000   -1.20000
AFIX   0
C10   1    0.163073    0.155836    0.894323    11.00000    0.05493    0.04406 =
         0.05699    0.02410    0.02303    0.00351
AFIX  43
H10   2    0.106801    0.132813    0.951752    11.00000   -1.20000
AFIX   0
N1    3    0.178046    0.537827    0.681582    11.00000    0.07614    0.03653 =
         0.07185    0.02195   -0.01292   -0.00583
AFIX  43
H1B   2    0.118526    0.448315    0.614476    11.00000   -1.20000
AFIX   0
N2    3    0.140831    0.055247    0.746097    11.00000    0.04772    0.03414 =
         0.05482    0.01340    0.01019   -0.00637
AFIX  43
H2B   2    0.073137   -0.030783    0.704763    11.00000   -1.20000
AFIX   0
N3    3    0.466163    0.964358    1.021971    11.00000    0.07351    0.04965 =
         0.05728    0.01819    0.03020    0.00315
N4    3    0.460087    0.470217    0.930320    11.00000    0.04899    0.03707 =
         0.04533    0.01441    0.01468    0.00387
N5    3    0.151409    0.218019    0.295923    11.00000    0.05773    0.04402 =
         0.04636    0.01157    0.02267   -0.00442
O1    4    0.074499    0.232736    0.394092    11.00000    0.07016    0.04871 =
         0.05131    0.01479    0.02974   -0.00804
O2    4    0.117540    0.095773    0.174139    11.00000    0.12249    0.05497 =
         0.05813    0.00599    0.04618   -0.01234
O3    4    0.241202    0.326994    0.311434    11.00000    0.12084    0.06651 =
         0.09155    0.00669    0.06548   -0.03139
CL1   5    0.221085    0.714633    0.306974    11.00000    0.06386    0.05265 =
         0.05643    0.01620    0.03169    0.00233
O4    4    0.095241    0.720383    0.380911    11.00000    0.07782    0.05698 =
         0.09164    0.01226    0.05606   -0.00986
O5    4    0.264200    0.857665    0.315988    11.00000    0.14725    0.06299 =
         0.11599    0.03620    0.07799    0.00283
O6    4    0.364619    0.671916    0.376190    11.00000    0.08722    0.20926 =
         0.17224    0.14537    0.05712    0.03996
O7    4    0.153623    0.605899    0.146647    11.00000    0.16184    0.08083 =
         0.07031    0.00979    0.05854    0.01239
HKLF 4
REM  160627c in P-1
REM wR2 = 0.2497, GooF = S = 1.004, Restrained GooF = 1.004 for all data
REM R1 = 0.0810 for 1896 Fo > 4sig(Fo) and 0.0948 for all 2466 data
REM 208 parameters refined using 0 restraints
END
WGHT      0.1909      0.0695
REM Instructions for potential hydrogen bonds
HTAB C1 O3
HTAB C5 O7_$3
HTAB C6 Cl1_$4
HTAB C6 O4_$4
HTAB C6 O5_$4
HTAB C7 O6_$5
HTAB C9 O7_$6
HTAB C10 O2_$6
HTAB C10 O2_$7
HTAB N1 O1
HTAB N1 O4_$3
HTAB N2 N5_$7
HTAB N2 O1_$7
HTAB N2 O2_$7
REM Highest difference peak  0.628,  deepest hole -0.507,  1-sigma level  0.097
Q1    1   0.3158  0.2805  0.3981  11.00000  0.05    0.63
Q2    1   0.5483  1.0399  1.0784  11.00000  0.05    0.50
Q3    1   0.0965  0.6868  0.3050  11.00000  0.05    0.46
Q4    1   0.1499  0.6651  0.3453  11.00000  0.05    0.43
Q5    1   0.3782  0.8034  0.4573  11.00000  0.05    0.42
;
_shelx_res_checksum     67163
data_global
_journal_date_recd_electronic     2022-07-08
_journal_date_accepted     2022-08-05
_journal_name_full     'Acta Crystallographica, Section E'
_journal_year     2022
_journal_volume     78
_journal_issue      9
_journal_page_first     0
_journal_page_last     0
_journal_paper_category     GO
_journal_paper_doi     10.1107/S2056989022007885
_journal_coeditor_code     YK2173
_publ_contact_author_name     'Dr. Qi-Ming Qiu'
_publ_contact_author_address
;
     School of Science
     China University of Geosciences
     Beijing 100083
     China
;
_publ_contact_author_email     'qiuqiming890521@163.com'
_publ_contact_author_fax     '861082322379'
_publ_contact_author_phone     '861082322379'
_publ_section_title
;
Crystal structure of 4,4'-(diazenediyl)dipyridinium nitrate perchlorate
;
loop_
    _publ_author_name
    _publ_author_address
    'Qi-Ming Qiu'
;
     School of Science
     China University of Geosciences
     Beijing 100083
     People's Republic of China
;
    'Jian-Biao Song'
;
     Beijing Chaoyang Foreign Language School
     Beijing 100101
     People's Republic of China
;
    'Ai-Guo Dong'
;
     School of Science
     China University of Geosciences
     Beijing 100083
     People's Republic of China
;
    'Chuan-Tao Li'
;
     School of Science
     China University of Geosciences
     Beijing 100083
     People's Republic of China
;
    'Zhi-Yuan Zheng'
;
     School of Science
     China University of Geosciences
     Beijing 100083
     People's Republic of China
;
_publ_section_synopsis
;
The title compound was obtained unexpectedly by the reaction of
Co(ClO~4~)~2~\\cdot6H~2~O and cytidine-5'-monophosphate with 4,4'-azopyridine
in an aqueous solution of nitric acid. In the crystal, N---H...O hydrogen
bonds between dications and anions lead to the formation of chains.
;
