# Supplementary material for: Crystal structure of 4,4′-(diazenediyl)dipyridinium nitrate perchlorate
Source: Acta Crystallogr E Crystallogr Commun. 2022 Aug 12;78(Pt 9):897–9. doi: 10.1107/S2056989022007885 (PMC9443795; doi:10.1107/S2056989022007885)
Supplement: Supplementary file 2 [file e-78-00897-Isup2.hkl]

data_I                                                                          
_shelx_title ' 160627c in P-1'                                                  
_shelx_refln_list_code          4                                               
_shelx_F_calc_maximum      138.91                                               
_exptl_crystal_F_000       356.00                                               
_reflns_d_resolution_high  0.8395                                               
                                                                                
loop_                                                                           
 _space_group_symop_operation_xyz                                               
 'x, y, z'                                                                      
 '-x, -y, -z'                                                                   
                                                                                
_cell_length_a     8.3023                                                       
_cell_length_b    10.0792                                                       
_cell_length_c    10.1052                                                       
_cell_angle_alpha 116.966                                                       
_cell_angle_beta  105.481                                                       
_cell_angle_gamma  92.871                                                       
                                                                                
_shelx_F_squared_multiplier     1.000                                           
                                                                                
loop_                                                                           
 _refln_index_h                                                                 
 _refln_index_k                                                                 
 _refln_index_l                                                                 
 _refln_F_squared_calc                                                          
 _refln_F_squared_meas                                                          
 _refln_F_squared_sigma                                                         
 _refln_observed_status                                                         
   2   0   0       6583.42       7185.35        31.49 o                         
   3   0   0       1525.45       1570.72         9.62 o                         
   4   0   0        125.35        156.09         8.84 o                         
   5   0   0          1.02         -0.27         0.74 o                         
   6   0   0          0.16         -0.16         0.84 o                         
   7   0   0         39.60         37.98         3.47 o                         
   8   0   0         13.68         17.69         2.71 o                         
   9   0   0          3.43          4.56         2.39 o                         
  -9   1   0          0.19          2.17         1.74 o                         
  -8   1   0         32.76         35.48         3.80 o                         
  -7   1   0         67.80         90.92         5.75 o                         
  -6   1   0        160.43        159.33         5.05 o                         
  -5   1   0        132.35        129.80         9.82 o                         
  -4   1   0        111.18         86.21         8.76 o                         
  -3   1   0         34.09         27.14         1.67 o                         
  -2   1   0        978.66       1063.98        21.97 o                         
  -1   1   0        239.07        271.69         3.47 o                         
   0   1   0        199.94        220.26         3.15 o                         
   1   1   0       1147.69       1311.12        10.74 o                         
   2   1   0         11.98          5.97         0.65 o                         
   3   1   0        246.97        238.16         4.67 o                         
   4   1   0        287.21        304.02         6.18 o                         
   5   1   0         14.54         14.92         1.90 o                         
   6   1   0        107.42        135.21         8.68 o                         
   7   1   0         33.51         44.60         2.77 o                         
   8   1   0          6.20          7.05         2.39 o                         
   9   1   0          0.01          0.87         2.17 o                         
  -9   2   0          4.64          6.18         2.60 o                         
  -8   2   0          2.68         -1.14         2.28 o                         
  -7   2   0        112.23        134.76         6.29 o                         
  -6   2   0         99.93         89.93         8.73 o                         
  -5   2   0        428.70        368.65        18.28 o                         
  -4   2   0         84.51         65.94         2.79 o                         
  -3   2   0        198.96        325.97        10.14 o                         
  -2   2   0      10538.46      11974.46        49.94 o                         
  -1   2   0       1375.49       1742.42        27.99 o                         
   0   2   0       4777.57       6940.19        75.25 o                         
   1   2   0       2709.72       3162.50        20.78 o                         
   2   2   0        266.34        412.19         5.64 o                         
   3   2   0       1288.17       1627.84        14.76 o                         
   4   2   0        124.67        196.60         5.10 o                         
   5   2   0         72.70         78.55         3.69 o                         
   6   2   0         94.95        101.13        15.08 o                         
   7   2   0         58.19         78.44        13.24 o                         
   8   2   0         19.97         21.92         3.04 o                         
  -9   3   0          9.79         10.52         2.82 o                         
  -8   3   0          5.63          5.53         2.28 o                         
  -7   3   0        144.79        142.35         6.62 o                         
  -6   3   0         13.20         20.83         2.71 o                         
  -5   3   0        114.71         87.43         7.65 o                         
  -4   3   0         76.18         76.82         2.05 o                         
  -3   3   0          1.28          3.89         0.65 o                         
  -2   3   0         97.87         80.54         7.11 o                         
  -1   3   0         13.22         12.88         1.52 o                         
   0   3   0        333.62        319.29        12.15 o                         
   1   3   0         71.47         57.32         3.74 o                         
   2   3   0        378.18        407.25        53.60 o                         
   3   3   0         13.25         11.38         1.57 o                         
   4   3   0        355.64        355.88         6.84 o                         
   5   3   0         20.94         22.03         2.06 o                         
   6   3   0        148.22        163.29         5.64 o                         
   7   3   0         14.79         19.70         6.56 o                         
  -9   4   0         13.79         18.66         4.01 o                         
  -8   4   0         11.94         11.50         2.93 o                         
  -7   4   0         50.56         55.12         4.56 o                         
  -6   4   0         62.38         72.91         4.56 o                         
  -5   4   0         40.21         59.78         7.05 o                         
  -4   4   0        188.35        178.91         4.88 o                         
  -3   4   0        252.03        322.92        22.46 o                         
  -2   4   0        115.58        108.68         6.40 o                         
  -1   4   0        101.10        179.47        11.94 o                         
   0   4   0        434.28        637.38         8.52 o                         
   1   4   0        406.40        585.50         6.73 o                         
   2   4   0         85.42         97.57        17.31 o                         
   3   4   0         28.92         41.65         9.06 o                         
   4   4   0          1.08          0.35         0.54 o                         
   5   4   0         64.59         59.57         3.04 o                         
   6   4   0         23.60         20.72         2.06 o                         
  -9   5   0          5.68          5.64         2.60 o                         
  -8   5   0          0.22         -0.87         2.39 o                         
  -7   5   0         47.44         44.81         3.91 o                         
  -6   5   0          8.00          4.77         2.06 o                         
  -5   5   0         87.71         92.18        14.21 o                         
  -4   5   0         18.61         19.19         1.34 o                         
  -3   5   0        164.72        224.44         4.67 o                         
  -2   5   0        175.73        175.48         7.22 o                         
  -1   5   0         45.12         59.48         1.92 o                         
   0   5   0        260.98        262.25         4.56 o                         
   1   5   0          9.14          7.41         0.87 o                         
   2   5   0        126.91        136.25        26.58 o                         
   3   5   0          7.14          5.86         1.09 o                         
   4   5   0        279.98        250.31         5.97 o                         
   5   5   0          1.12         -0.43         0.87 o                         
   6   5   0        158.68         98.95         4.12 o                         
  -8   6   0          2.59          3.69         2.71 o                         
  -7   6   0          8.49          9.44         2.17 o                         
  -6   6   0        134.10        152.23         6.40 o                         
  -5   6   0          0.03         -0.40         0.94 o                         
  -4   6   0          0.41          1.04         0.76 o                         
  -3   6   0          0.27         -0.21         0.80 o                         
  -2   6   0        267.62        352.61         6.56 o                         
  -1   6   0          0.73          2.49         0.82 o                         
   0   6   0        134.39        147.89         5.21 o                         
   1   6   0        738.60        646.45        10.85 o                         
   2   6   0        159.91        131.72         4.56 o                         
   3   6   0        114.32        118.05         4.34 o                         
   4   6   0         13.59         11.18         1.63 o                         
   5   6   0         10.03          6.08         1.41 o                         
   6   6   0          1.20          3.69         1.30 o                         
  -8   7   0          2.94          2.28         2.50 o                         
  -7   7   0          4.03          6.84         2.39 o                         
  -6   7   0         58.99         49.80         3.80 o                         
  -5   7   0         10.62          6.56         1.34 o                         
  -4   7   0         44.60         56.60         3.53 o                         
  -3   7   0         23.91         26.25         3.74 o                         
  -2   7   0        131.09        118.00         3.00 o                         
  -1   7   0         60.40         65.97         4.01 o                         
   0   7   0         21.62         15.62         2.28 o                         
   1   7   0         55.86         42.75         3.26 o                         
   2   7   0         31.76         29.95         2.50 o                         
   3   7   0         12.13          8.14         1.41 o                         
   4   7   0         73.05         44.49         2.82 o                         
   5   7   0          6.76          3.91         1.30 o                         
  -7   8   0          0.82         -0.11         1.84 o                         
  -6   8   0          9.86         17.90         2.60 o                         
  -5   8   0         21.99         23.07         2.01 o                         
  -4   8   0          5.92          8.46         2.06 o                         
  -3   8   0          1.50         -0.22         1.19 o                         
  -2   8   0          3.33          1.41         1.41 o                         
  -1   8   0        228.96        248.14         7.81 o                         
   0   8   0         13.68         16.17         2.60 o                         
   1   8   0        329.37        292.84         8.03 o                         
   2   8   0         34.52         29.62         2.60 o                         
   3   8   0          2.00          2.28         1.09 o                         
   4   8   0          0.01          0.00         0.87 o                         
  -5   9   0          5.92          4.67         2.28 o                         
  -4   9   0          5.09          6.94         2.71 o                         
  -3   9   0         53.28         48.07         3.91 o                         
  -2   9   0         22.32         23.76         3.15 o                         
  -1   9   0         23.88         21.27         2.93 o                         
   0   9   0         33.69         26.80         2.93 o                         
   1   9   0          7.31          5.21         1.52 o                         
   2   9   0         11.82          6.18         1.63 o                         
   3   9   0          2.28          1.63         1.41 o                         
  -5  10   0         14.97          9.22         2.28 o                         
  -4  10   0          9.55          9.87         3.15 o                         
  -3  10   0          3.26          3.26         2.17 o                         
  -2  10   0          8.04          8.79         2.17 o                         
  -1  10   0         54.47         61.30         4.45 o                         
   0  10   0          1.02         -0.22         1.30 o                         
   1  10   0         35.43         20.94         2.60 o                         
   1 -11   1          6.93          6.29         2.28 o                         
   2 -11   1          0.21         -0.11         1.41 o                         
   3 -11   1          0.56          0.87         2.06 o                         
  -2 -10   1         31.50         23.11         2.50 o                         
  -1 -10   1        109.47         99.06         5.10 o                         
   0 -10   1          6.15          4.45         1.95 o                         
   1 -10   1          0.11          1.09         1.84 o                         
   2 -10   1         73.12         79.21         4.67 o                         
   3 -10   1         23.25         22.68         2.82 o                         
   4 -10   1         57.13         66.40         4.88 o                         
  -4  -9   1         10.54          9.66         1.84 o                         
  -3  -9   1         15.78         11.28         1.95 o                         
  -2  -9   1          0.93          0.98         1.09 o                         
  -1  -9   1          0.82         -0.43         1.09 o                         
   0  -9   1          0.46          0.43         1.52 o                         
   1  -9   1          0.20         -0.54         1.19 o                         
   2  -9   1         42.95         40.90         3.36 o                         
   3  -9   1          3.21          3.04         1.95 o                         
   4  -9   1          0.41         -0.76         2.06 o                         
   5  -9   1         14.87         13.24         2.39 o                         
   6  -9   1          1.82          0.54         1.84 o                         
  -5  -8   1         24.56         16.49         2.17 o                         
  -4  -8   1          0.08         -0.22         0.87 o                         
  -3  -8   1        199.10        150.17         5.21 o                         
  -2  -8   1          4.67          2.93         1.19 o                         
  -1  -8   1        153.44        108.07         4.77 o                         
   0  -8   1        244.52        242.39         7.38 o                         
   1  -8   1         29.36         37.87         3.26 o                         
   2  -8   1         57.07         66.82         2.55 o                         
   3  -8   1          2.62          1.25         0.92 o                         
   4  -8   1          3.54          1.88         1.25 o                         
   5  -8   1          3.79          6.40         2.17 o                         
   6  -8   1          5.90          5.64         2.06 o                         
   7  -8   1          1.76          1.41         1.95 o                         
  -6  -7   1          6.10          5.21         1.74 o                         
  -5  -7   1         30.35         24.52         2.39 o                         
  -4  -7   1         21.82          7.38         1.41 o                         
  -3  -7   1         42.50         34.39         2.71 o                         
  -2  -7   1         57.76         44.27         3.04 o                         
  -1  -7   1         54.01         38.73         2.71 o                         
   0  -7   1         77.41         80.19         2.55 o                         
   1  -7   1          8.43          7.79         1.11 o                         
   2  -7   1          0.50         -0.02         0.86 o                         
   3  -7   1         57.33         57.52         2.38 o                         
   4  -7   1          9.37          6.50         1.22 o                         
   5  -7   1          1.94         -0.81         1.63 o                         
   6  -7   1          5.58          6.29         2.06 o                         
   7  -7   1          1.44          0.54         1.41 o                         
   8  -7   1          3.56          4.12         2.50 o                         
  -6  -6   1         19.37         18.77         2.39 o                         
  -5  -6   1         65.56         62.39         3.69 o                         
  -4  -6   1          5.30          4.34         1.19 o                         
  -3  -6   1         54.28         34.50         2.39 o                         
  -2  -6   1         33.37         29.58         3.53 o                         
  -1  -6   1        582.67        615.60        26.91 o                         
   0  -6   1        609.37        655.64        51.05 o                         
   1  -6   1        655.58        862.95        11.56 o                         
   2  -6   1          0.47         -0.38         0.76 o                         
   3  -6   1         10.78         12.50         1.63 o                         
   4  -6   1         76.77         87.22         5.37 o                         
   5  -6   1         11.41         14.32         2.60 o                         
   6  -6   1          0.24         -0.76         1.74 o                         
   7  -6   1         17.33         24.96         3.36 o                         
   8  -6   1          0.11          1.95         2.17 o                         
  -6  -5   1          1.05          2.17         1.41 o                         
  -5  -5   1          9.16          3.36         1.30 o                         
  -4  -5   1         19.04         16.30         7.16 o                         
  -3  -5   1         49.14         56.36        14.92 o                         
  -2  -5   1         15.91         13.77         2.06 o                         
  -1  -5   1         82.52         79.03         7.43 o                         
   0  -5   1         95.76         97.80        12.26 o                         
   1  -5   1        194.83        197.32         7.92 o                         
   2  -5   1         14.93         12.59         1.46 o                         
   3  -5   1         99.22         92.71        10.63 o                         
   4  -5   1         55.39         54.39         2.28 o                         
   5  -5   1        107.96        117.94         5.32 o                         
   6  -5   1          9.02         12.15         2.60 o                         
   7  -5   1         12.92         12.15         2.50 o                         
   8  -5   1          1.82          0.33         1.74 o                         
   9  -5   1          6.55          9.55         3.15 o                         
  -7  -4   1        103.43         95.48         4.77 o                         
  -6  -4   1         14.24         13.13         1.95 o                         
  -5  -4   1          0.01          0.43         0.98 o                         
  -3  -4   1         76.18         94.07         3.69 o                         
  -2  -4   1        556.52        637.66         8.79 o                         
  -1  -4   1       2813.19       3193.26        27.45 o                         
   0  -4   1       2024.16       2245.38       105.73 o                         
   1  -4   1        385.73        581.37         6.84 o                         
   2  -4   1          9.29         14.16         0.96 o                         
   3  -4   1        456.74        418.37         6.24 o                         
   4  -4   1       1046.84       1045.96        75.79 o                         
   5  -4   1        222.50        207.78         6.29 o                         
   6  -4   1          0.33         -0.36         0.72 o                         
   7  -4   1          0.93         -0.54         1.41 o                         
   8  -4   1          1.25         -0.43         1.52 o                         
   9  -4   1          0.39          0.54         1.63 o                         
  -8  -3   1         58.45         46.55         3.80 o                         
  -7  -3   1          4.56          6.81         2.28 o                         
  -6  -3   1         82.16         77.58         4.12 o                         
  -5  -3   1          0.22         -0.49         0.98 o                         
  -4  -3   1         62.46         59.57         2.82 o                         
  -3  -3   1         23.90         13.56         1.30 o                         
  -2  -3   1        113.00        117.72         3.26 o                         
  -1  -3   1        563.70        449.52         5.97 o                         
   0  -3   1         32.40         20.14         0.91 o                         
   1  -3   1        156.85        166.11        11.94 o                         
   2  -3   1        232.85        188.57        11.77 o                         
   3  -3   1        244.23        199.18         4.54 o                         
   4  -3   1        634.81        650.79         7.78 o                         
   5  -3   1         68.52         52.65         3.31 o                         
   6  -3   1         37.93         39.35         1.98 o                         
   7  -3   1          0.95          2.39         1.74 o                         
   8  -3   1          2.23          3.36         1.74 o                         
   9  -3   1          4.83          6.94         2.93 o                         
  -9  -2   1         24.13         27.99         3.47 o                         
  -8  -2   1          7.39          5.21         2.06 o                         
  -7  -2   1         66.58         57.83         3.80 o                         
  -6  -2   1         14.48          9.33         1.63 o                         
  -5  -2   1        107.73         84.41         3.69 o                         
  -4  -2   1          7.89          4.12         1.09 o                         
  -3  -2   1          1.06          0.98         0.54 o                         
  -2  -2   1        729.16        720.34         8.46 o                         
  -1  -2   1        986.59       1196.87        10.63 o                         
   0  -2   1        434.97        708.94         7.05 o                         
   1  -2   1        689.73        888.01        13.18 o                         
   2  -2   1      18449.29      22010.80        87.18 o                         
   3  -2   1        255.34        238.74         3.90 o                         
   4  -2   1        938.44        810.93        83.86 o                         
   5  -2   1          0.13          1.65         0.68 o                         
   6  -2   1         23.22         20.96         1.46 o                         
   7  -2   1         54.39         51.75         3.91 o                         
   8  -2   1          0.54         -0.22         1.84 o                         
   9  -2   1          3.39          1.74         1.74 o                         
  -9  -1   1         36.18         37.76         4.23 o                         
  -8  -1   1         13.24         10.20         2.60 o                         
  -7  -1   1         93.74        115.34         5.75 o                         
  -6  -1   1         12.37         13.14         1.30 o                         
  -5  -1   1          0.65          0.08         0.87 o                         
  -4  -1   1        146.02        115.34         3.80 o                         
  -3  -1   1         53.14         54.90         2.39 o                         
  -2  -1   1       1149.70       1050.18         9.98 o                         
  -1  -1   1        268.27        383.23         5.32 o                         
   0  -1   1        227.81        196.63         1.88 o                         
   1  -1   1        445.61        442.86        16.82 o                         
   2  -1   1        506.89        494.23        39.06 o                         
   3  -1   1         90.62         83.07         3.15 o                         
   4  -1   1        167.24        157.03         2.97 o                         
   5  -1   1         43.75         39.05         1.69 o                         
   6  -1   1         13.01         19.79         1.43 o                         
   7  -1   1          9.07          8.68         1.38 o                         
   8  -1   1          0.02          1.63         1.63 o                         
   9  -1   1         24.50         19.53         3.04 o                         
  -9   0   1         15.95         14.86         3.26 o                         
  -8   0   1          6.11          4.45         2.28 o                         
  -7   0   1          1.26          0.33         1.30 o                         
  -6   0   1        148.62        141.60         3.33 o                         
  -5   0   1        230.84        241.49        15.68 o                         
  -4   0   1          8.57         26.18         3.11 o                         
  -3   0   1        771.23        770.96        38.99 o                         
  -2   0   1       3415.37       3474.05        16.56 o                         
  -1   0   1        466.47        456.67        10.63 o                         
   1   0   1       1663.08       1934.37        68.03 o                         
   2   0   1        401.50        520.38         9.39 o                         
   3   0   1          0.05          3.75         1.74 o                         
   4   0   1          0.02          0.95         1.19 o                         
   5   0   1        304.70        331.95         5.05 o                         
   6   0   1          0.30          0.16         0.88 o                         
   7   0   1         83.52        102.98        13.83 o                         
   8   0   1         34.69         32.66         3.47 o                         
   9   0   1          1.07          1.52         1.63 o                         
  -9   1   1         17.88         18.23         3.36 o                         
  -8   1   1          0.12          1.52         2.17 o                         
  -7   1   1         39.62         51.32         4.12 o                         
  -6   1   1         30.11         25.64         5.59 o                         
  -5   1   1          9.90          6.88         0.64 o                         
  -4   1   1        134.72        128.92         8.21 o                         
  -3   1   1         13.79         22.80         1.64 o                         
  -2   1   1       1443.25       1346.90        93.85 o                         
  -1   1   1         28.64         29.30         0.76 o                         
   0   1   1        892.49        935.60         8.46 o                         
   1   1   1        262.58        233.93        22.41 o                         
   2   1   1        186.29        176.74         2.36 o                         
   3   1   1          0.11         -0.11         0.38 o                         
   4   1   1          4.90          7.38         0.98 o                         
   5   1   1         16.75         25.28         2.50 o                         
   6   1   1         39.38         24.52         3.80 o                         
   7   1   1         71.97         84.08         8.84 o                         
   8   1   1          2.43          2.82         1.52 o                         
  -9   2   1          0.55          0.76         1.84 o                         
  -8   2   1          6.89          9.44         3.04 o                         
  -7   2   1         25.18         33.20         4.12 o                         
  -6   2   1         42.53         33.29         3.36 o                         
  -5   2   1        400.75        377.10        35.69 o                         
  -4   2   1        383.39        344.34        24.41 o                         
  -3   2   1         67.94         74.30         3.80 o                         
  -2   2   1        116.11        107.90         2.39 o                         
  -1   2   1       2607.94       2870.80        38.95 o                         
   0   2   1        740.97       1022.51        10.74 o                         
   1   2   1       2343.08       2478.05        19.75 o                         
   2   2   1        657.32        856.88        17.25 o                         
   3   2   1        478.90        416.08        10.90 o                         
   4   2   1          4.00          6.51         0.80 o                         
   5   2   1         16.55         17.43         1.98 o                         
   6   2   1         18.13         23.88         6.62 o                         
   7   2   1          7.63          8.32         1.66 o                         
   8   2   1         54.59        100.36         6.29 o                         
  -9   3   1         16.03         17.90         3.15 o                         
  -8   3   1          2.87          5.86         3.15 o                         
  -7   3   1         61.91         59.68         4.67 o                         
  -6   3   1         41.62         41.91         3.09 o                         
  -5   3   1          0.25          0.18         0.80 o                         
  -4   3   1         23.19         14.71         1.07 o                         
  -3   3   1         32.98         26.66         1.90 o                         
  -2   3   1         43.89         27.78         1.84 o                         
  -1   3   1        211.49        234.32         4.77 o                         
   0   3   1         67.04         58.70         2.71 o                         
   1   3   1        454.90        612.70         9.11 o                         
   2   3   1        158.34        160.04         4.34 o                         
   3   3   1         16.76         19.95         1.68 o                         
   4   3   1          0.06          0.33         0.65 o                         
   5   3   1         47.81         42.97         2.39 o                         
   6   3   1          9.28         21.27         3.36 o                         
   7   3   1          6.34         16.49         3.47 o                         
  -9   4   1          4.97          4.01         2.28 o                         
  -8   4   1          1.45          1.52         2.71 o                         
  -7   4   1         57.88         85.39         5.43 o                         
  -6   4   1         44.25         39.43         1.99 o                         
  -5   4   1          3.92          3.21         1.25 o                         
  -4   4   1        414.69        441.57        53.87 o                         
  -3   4   1          0.39          3.54         1.68 o                         
  -2   4   1          9.75         14.76         0.96 o                         
  -1   4   1         50.40         73.91         1.81 o                         
   0   4   1        277.19        329.34         3.42 o                         
   1   4   1        512.05        504.55         4.45 o                         
   2   4   1        494.17        459.72         8.25 o                         
   3   4   1         30.59         19.75         1.74 o                         
   4   4   1          1.92          1.30         0.76 o                         
   5   4   1         49.76         46.55         2.60 o                         
   7   4   1          2.84          6.51         3.36 o                         
  -9   5   1         11.94         27.13         4.77 o                         
  -8   5   1         11.09         12.91         2.93 o                         
  -7   5   1          4.92          3.69         1.84 o                         
  -6   5   1         14.57         16.38         1.63 o                         
  -5   5   1          4.75          4.51         1.30 o                         
  -4   5   1          1.23         -0.15         0.80 o                         
  -3   5   1         11.39         17.92         1.32 o                         
  -2   5   1         33.76         31.10         1.46 o                         
  -1   5   1        283.42        317.85        28.16 o                         
   0   5   1         11.10          7.38         1.74 o                         
   1   5   1        350.54        343.30         7.60 o                         
   2   5   1         21.95         26.80         2.28 o                         
   3   5   1        184.10        146.91         4.77 o                         
   4   5   1         48.52         34.29         2.39 o                         
   5   5   1         35.58         24.52         2.06 o                         
  -8   6   1          3.36          3.91         2.39 o                         
  -7   6   1          0.72          2.60         1.74 o                         
  -6   6   1         44.23         46.05         4.61 o                         
  -5   6   1         11.44         15.78         1.57 o                         
  -4   6   1         30.89         33.95         3.36 o                         
  -3   6   1         44.77         34.35         5.80 o                         
  -2   6   1          6.07          8.35         1.63 o                         
  -1   6   1        342.33        361.96         8.46 o                         
   0   6   1         12.43         11.28         1.84 o                         
   1   6   1         97.55         93.85         4.34 o                         
   2   6   1        265.88        261.38         7.05 o                         
   3   6   1        170.13        128.36         4.67 o                         
   4   6   1         67.37         57.61         3.04 o                         
   5   6   1          7.20          4.23         1.30 o                         
  -8   7   1         11.56         17.79         3.15 o                         
  -7   7   1          9.71         10.20         2.71 o                         
  -6   7   1         18.79         17.50         1.67 o                         
  -5   7   1          0.74          3.17         1.06 o                         
  -4   7   1         62.46         59.48         3.04 o                         
  -3   7   1         55.87         77.80         4.88 o                         
  -2   7   1         34.43         38.63         3.26 o                         
  -1   7   1        192.97        206.91         6.73 o                         
   0   7   1         23.73         25.39         2.71 o                         
   1   7   1        137.56        114.90         5.10 o                         
   2   7   1          0.13          1.41         1.30 o                         
   3   7   1         41.35         32.22         2.71 o                         
   4   7   1          1.02          1.30         1.19 o                         
   5   7   1         25.05         13.67         1.84 o                         
  -7   8   1          1.56          4.99         2.28 o                         
  -6   8   1          1.64         -0.54         1.63 o                         
  -5   8   1          6.37         10.20         2.71 o                         
  -4   8   1         54.67         67.38         4.88 o                         
  -3   8   1        292.89        392.56        11.50 o                         
  -2   8   1          0.77          1.84         2.17 o                         
  -1   8   1        334.16        385.40         9.87 o                         
   0   8   1         76.44         79.21         4.67 o                         
   1   8   1         15.46         18.99         2.39 o                         
   2   8   1        134.59        120.22         5.10 o                         
   3   8   1         93.08         51.54         3.26 o                         
  -5   9   1         47.11         55.99         4.88 o                         
  -4   9   1          3.99          3.15         2.60 o                         
  -3   9   1         53.60         71.50         5.75 o                         
  -2   9   1         18.64         18.34         2.71 o                         
  -1   9   1          9.41          5.53         2.28 o                         
   0   9   1         11.53         11.61         2.39 o                         
   1   9   1          0.01          1.41         1.63 o                         
   2   9   1          0.46          1.52         1.52 o                         
  -3  10   1         41.17         48.28         5.21 o                         
  -2  10   1          8.18          4.56         2.39 o                         
  -1  10   1          0.14         -0.22         1.95 o                         
  -1 -11   2          0.05         -0.49         0.98 o                         
   0 -11   2          0.28          0.11         1.19 o                         
   1 -11   2         17.90         23.44         2.93 o                         
   2 -11   2          0.29         -0.11         1.30 o                         
   3 -11   2          3.80          3.69         2.28 o                         
  -3 -10   2          0.10         -0.33         1.41 o                         
  -2 -10   2          8.76          4.88         1.74 o                         
  -1 -10   2         13.64         14.86         2.28 o                         
   0 -10   2         64.20         71.39         4.56 o                         
   1 -10   2         60.97         68.36         4.34 o                         
   2 -10   2          5.42          3.15         2.06 o                         
   3 -10   2          1.52          4.01         1.95 o                         
   5 -10   2          7.28          5.97         2.17 o                         
  -4  -9   2          0.08          0.43         0.98 o                         
  -3  -9   2          4.52          3.36         1.19 o                         
  -2  -9   2          0.14          0.11         0.98 o                         
  -1  -9   2          7.84          5.21         1.52 o                         
   0  -9   2         14.10          9.55         2.17 o                         
   1  -9   2          2.07          2.82         1.30 o                         
   2  -9   2         59.15         61.94         2.78 o                         
   3  -9   2         57.39         53.22         2.49 o                         
   4  -9   2         17.95         14.00         2.39 o                         
   5  -9   2          4.33          6.94         2.28 o                         
   6  -9   2          6.17          6.62         2.39 o                         
  -5  -8   2          1.25          0.87         1.52 o                         
  -4  -8   2          8.32          9.22         1.74 o                         
  -3  -8   2          3.50          2.50         1.19 o                         
  -2  -8   2        162.63        147.34         5.53 o                         
  -1  -8   2         27.96         20.29         2.17 o                         
   0  -8   2        106.88        115.19         8.25 o                         
   1  -8   2        269.17        386.15        12.04 o                         
   2  -8   2         56.30         61.29         6.78 o                         
   3  -8   2        225.25        267.70        12.53 o                         
   4  -8   2          0.04         -0.49         0.98 o                         
   5  -8   2         21.15         27.45         3.36 o                         
   6  -8   2          0.01          0.54         1.95 o                         
   7  -8   2         15.11         14.11         2.82 o                         
  -6  -7   2          3.52          4.56         1.95 o                         
  -5  -7   2         89.93         90.16         4.99 o                         
  -4  -7   2         62.31         70.42         4.12 o                         
  -3  -7   2        282.09        278.74         7.70 o                         
  -2  -7   2          0.01         -0.11         0.84 o                         
  -1  -7   2         47.36         50.59         8.03 o                         
   0  -7   2         88.77         76.43         4.99 o                         
   1  -7   2        179.02        171.57         3.87 o                         
   2  -7   2        128.84        134.17        13.56 o                         
   3  -7   2         12.54         13.25         1.36 o                         
   4  -7   2        118.52        131.81         3.52 o                         
   5  -7   2          0.25         -0.92         1.84 o                         
   6  -7   2         10.28          9.98         2.50 o                         
   7  -7   2          6.68          8.25         2.17 o                         
   8  -7   2          1.29          5.32         2.50 o                         
  -7  -6   2         24.98         32.22         3.58 o                         
  -4  -6   2        253.91        364.78         9.33 o                         
  -3  -6   2         21.16         23.11         2.17 o                         
  -2  -6   2        245.35        243.31        21.43 o                         
  -1  -6   2         25.94         34.85         1.71 o                         
   0  -6   2          5.63         13.39         1.23 o                         
   1  -6   2        442.20        577.42        17.36 o                         
   2  -6   2         67.68         68.51         2.30 o                         
   3  -6   2          9.05         10.21         1.30 o                         
   4  -6   2          0.67          9.95         5.97 o                         
   5  -6   2         44.30         58.26         4.23 o                         
   6  -6   2         71.63         62.17         4.12 o                         
   7  -6   2          7.58          6.18         1.95 o                         
   8  -6   2          0.05         -0.98         1.95 o                         
  -6  -5   2        182.03        376.93        13.13 o                         
  -5  -5   2        163.31        285.79         9.66 o                         
  -4  -5   2        158.18        240.65         7.49 o                         
  -3  -5   2        333.85        437.26         8.79 o                         
  -2  -5   2        567.04        627.46         9.44 o                         
  -1  -5   2        833.40        707.10         8.79 o                         
   0  -5   2         57.86         68.14         2.18 o                         
   1  -5   2         76.88         87.44         2.42 o                         
   2  -5   2        148.66        145.74         2.99 o                         
   3  -5   2          1.50          0.43         0.72 o                         
   4  -5   2          8.94          9.75         1.10 o                         
   5  -5   2         51.89         52.19         3.58 o                         
   6  -5   2          1.09          0.11         1.19 o                         
   7  -5   2         37.71         45.90         4.12 o                         
   8  -5   2          7.10          5.64         1.84 o                         
  -8  -4   2         13.87         11.07         2.28 o                         
  -7  -4   2         43.05         41.01         3.15 o                         
  -6  -4   2        145.92        119.35         4.67 o                         
  -5  -4   2        300.95        212.66         5.97 o                         
  -4  -4   2         12.72         24.09         2.71 o                         
  -3  -4   2        434.24        683.88        10.74 o                         
  -2  -4   2         56.68         32.01         2.17 o                         
  -1  -4   2         63.07         63.80         2.50 o                         
   0  -4   2       1282.80       1395.43        13.13 o                         
   1  -4   2        874.89       1012.65        22.62 o                         
   2  -4   2         23.74         18.36         1.02 o                         
   3  -4   2       1066.74       1174.34        68.57 o                         
   4  -4   2        239.43        337.30        11.13 o                         
   5  -4   2         96.91        100.89         3.10 o                         
   6  -4   2          0.35          0.45         0.88 o                         
   7  -4   2         11.13          8.57         1.95 o                         
   8  -4   2         18.92         19.53         3.04 o                         
  -9  -3   2         15.12         15.95         2.93 o                         
  -8  -3   2          0.24          1.95         1.84 o                         
  -7  -3   2         31.24         27.99         2.93 o                         
  -6  -3   2          3.51          0.33         1.30 o                         
  -5  -3   2         18.85         23.11         2.17 o                         
  -4  -3   2        280.00        227.31         5.64 o                         
  -2  -3   2        503.95        512.88         7.81 o                         
  -1  -3   2          4.26          2.06         0.76 o                         
   0  -3   2        447.53        417.19         6.08 o                         
   1  -3   2        263.25        284.99         9.17 o                         
   2  -3   2         86.75         83.21         1.39 o                         
   3  -3   2          1.55          4.71         0.53 o                         
   4  -3   2          1.35          2.05         0.86 o                         
   5  -3   2        232.46        233.58        12.21 o                         
   6  -3   2         16.82         17.23         1.51 o                         
   7  -3   2         27.25         26.84         1.88 o                         
   8  -3   2          2.70          0.43         2.06 o                         
  -9  -2   2         48.06         62.39         5.21 o                         
  -8  -2   2         26.92         26.37         3.26 o                         
  -7  -2   2        112.56         93.53         4.88 o                         
  -6  -2   2         34.96         38.84         2.93 o                         
  -5  -2   2          0.27          3.47         1.30 o                         
  -4  -2   2        106.81         85.39         3.58 o                         
  -3  -2   2         81.09        129.98         4.01 o                         
  -2  -2   2        710.76        941.14        10.52 o                         
  -1  -2   2       4287.88       4697.44        31.25 o                         
   0  -2   2       3215.92       3102.37        22.03 o                         
   1  -2   2      19296.63      20266.45       114.79 o                         
   2  -2   2       2624.08       2452.42       154.40 o                         
   3  -2   2         13.48         24.12         1.22 o                         
   4  -2   2        301.35        236.51        22.19 o                         
   5  -2   2         23.24         28.78         1.64 o                         
   6  -2   2         23.38         22.90         1.67 o                         
   7  -2   2          5.93          7.42         1.38 o                         
   8  -2   2          2.03          2.82         1.84 o                         
  -9  -1   2         48.01         43.29         4.34 o                         
  -8  -1   2          1.15          0.98         2.17 o                         
  -7  -1   2         73.93         71.61         4.45 o                         
  -6  -1   2        158.52        146.91         5.75 o                         
  -5  -1   2         77.78        100.79         2.45 o                         
  -4  -1   2        106.85         97.22         3.69 o                         
  -3  -1   2        422.84        353.54        14.32 o                         
  -2  -1   2        428.29        368.60        37.65 o                         
  -1  -1   2        655.19        647.82        61.79 o                         
   0  -1   2        395.89        310.90        15.58 o                         
   1  -1   2         19.60         17.87         1.19 o                         
   2  -1   2        119.71        115.08         8.08 o                         
   3  -1   2        191.94        180.65        15.24 o                         
   4  -1   2         11.57         10.18         0.65 o                         
   5  -1   2        167.84        160.96         7.32 o                         
   6  -1   2          1.18          0.37         0.83 o                         
   7  -1   2         64.98         67.35         7.27 o                         
   8  -1   2         17.36         21.16         3.47 o                         
  -9   0   2         44.07         36.89         4.12 o                         
  -8   0   2         16.69         18.12         3.04 o                         
  -7   0   2         48.05         41.45         3.69 o                         
  -6   0   2        158.81        179.79         6.51 o                         
  -5   0   2        394.82        373.11         7.62 o                         
  -4   0   2         68.16         53.86         2.03 o                         
  -3   0   2        137.43        107.49         5.26 o                         
  -2   0   2       3259.43       3582.47        17.41 o                         
  -1   0   2       7852.03       8761.73       355.95 o                         
   0   0   2       4084.60       4017.39        47.25 o                         
   1   0   2        251.44        271.26         9.82 o                         
   2   0   2       1014.05       1138.11        70.13 o                         
   3   0   2        398.52        494.79        18.83 o                         
   4   0   2        149.58        170.02         6.24 o                         
   5   0   2         34.61         39.41         1.95 o                         
   6   0   2          0.39         -0.09         0.88 o                         
   7   0   2          2.58          2.25         1.37 o                         
   8   0   2          7.87          8.21         1.65 o                         
  -8   1   2        123.24        114.14         6.40 o                         
  -7   1   2          0.00         -0.59         1.17 o                         
  -6   1   2        258.64        259.51         4.95 o                         
  -5   1   2        312.67        252.25        30.56 o                         
  -4   1   2         36.30         27.32         1.36 o                         
  -3   1   2        110.17         97.28         2.10 o                         
  -2   1   2         32.26         27.21         2.93 o                         
  -1   1   2        185.19        226.05        25.28 o                         
   0   1   2        263.75        252.26         4.45 o                         
   1   1   2         89.45         73.26         8.68 o                         
   2   1   2        233.49        189.20        20.24 o                         
   3   1   2          8.83          8.19         0.68 o                         
   4   1   2         58.77         51.20         2.35 o                         
   5   1   2        137.80        174.25         4.22 o                         
   6   1   2          0.38          0.65         1.30 o                         
   7   1   2         15.53         18.94         1.90 o                         
   8   1   2          0.07         -0.81         1.63 o                         
  -9   2   2          3.77          4.99         2.71 o                         
  -8   2   2         38.03         40.80         4.34 o                         
  -7   2   2        153.86        153.22         8.25 o                         
  -6   2   2        165.12        196.33        23.16 o                         
  -5   2   2        297.41        240.49         8.63 o                         
  -4   2   2        193.55        253.81        19.15 o                         
  -3   2   2        388.97        376.13        13.67 o                         
  -2   2   2       1119.61       1384.35        21.43 o                         
  -1   2   2        408.30        446.92         5.21 o                         
   1   2   2       1968.60       2565.61        21.59 o                         
   2   2   2          8.13         32.42         6.24 o                         
   3   2   2          4.89          6.00         0.73 o                         
   4   2   2          3.99          7.24         2.71 o                         
   5   2   2          1.35          4.26         1.05 o                         
   6   2   2         43.73         62.71         4.67 o                         
   7   2   2          6.02         10.09         3.15 o                         
  -9   3   2          0.95          0.87         1.84 o                         
  -8   3   2         26.21         23.00         3.26 o                         
  -7   3   2         77.34         79.88        10.74 o                         
  -6   3   2         80.41         83.19         9.49 o                         
  -5   3   2         84.72         85.32         5.70 o                         
  -4   3   2         60.51         47.18         3.04 o                         
  -3   3   2         77.24         56.84         2.88 o                         
  -2   3   2         53.77         40.58         6.02 o                         
  -1   3   2        832.96        821.44        39.93 o                         
   0   3   2         42.31         45.14         2.60 o                         
   1   3   2          0.46          1.74         0.98 o                         
   2   3   2          0.55          0.51         0.49 o                         
   3   3   2         14.25         13.45         1.63 o                         
   4   3   2          2.82          0.76         0.87 o                         
   6   3   2         43.63         77.58         5.86 o                         
   7   3   2         12.97         15.30         3.69 o                         
  -9   4   2          6.62          5.64         2.50 o                         
  -8   4   2         22.50         25.82         3.47 o                         
  -7   4   2         17.23         12.34         1.68 o                         
  -6   4   2         47.80         52.73         3.74 o                         
  -5   4   2        309.51        306.17        37.65 o                         
  -4   4   2         80.04         86.86         2.61 o                         
  -3   4   2          8.06         26.77         3.85 o                         
  -2   4   2        220.40        366.67        32.82 o                         
  -1   4   2        913.36       1176.32        52.57 o                         
   0   4   2        259.63        212.01         5.86 o                         
   1   4   2         12.82         14.11         2.06 o                         
   2   4   2        514.21        476.10         8.68 o                         
   3   4   2        485.42        499.10         8.90 o                         
   4   4   2          0.01          0.11         1.09 o                         
   6   4   2         11.83         29.95         4.45 o                         
  -9   5   2          0.65         -1.19         2.39 o                         
  -8   5   2         22.45         32.88         4.56 o                         
  -7   5   2         31.58         29.81         5.91 o                         
  -6   5   2          4.57          3.59         1.06 o                         
  -5   5   2        175.55        180.65        17.09 o                         
  -4   5   2          7.81          4.62         1.14 o                         
  -3   5   2        142.72        140.45        10.74 o                         
  -2   5   2         22.51         40.58         3.47 o                         
  -1   5   2         56.78         49.69         3.26 o                         
   0   5   2         14.61         17.36         2.39 o                         
   1   5   2         58.54         60.33         3.69 o                         
   2   5   2        146.21        110.13         4.45 o                         
   3   5   2         14.58         18.01         2.06 o                         
   4   5   2          3.19          2.39         1.19 o                         
  -8   6   2          6.76          6.08         2.39 o                         
  -7   6   2         20.16         24.74         3.58 o                         
  -6   6   2          5.81          8.93         1.36 o                         
  -5   6   2         10.35         11.87         1.48 o                         
  -4   6   2         22.15         30.69         1.85 o                         
  -3   6   2          0.93          2.39         1.63 o                         
  -2   6   2          3.15          4.01         1.74 o                         
  -1   6   2        329.35        367.71         9.33 o                         
   0   6   2        241.65        223.19         6.84 o                         
   1   6   2        900.18       1008.08        15.19 o                         
   2   6   2         21.41         19.31         2.17 o                         
   3   6   2         81.65         64.12         3.58 o                         
   4   6   2         53.90         44.59         2.82 o                         
  -7   7   2         30.93         37.11         4.01 o                         
  -6   7   2          2.73          3.47         1.74 o                         
  -5   7   2         19.66         21.92         2.82 o                         
  -4   7   2          0.02          0.00         1.52 o                         
  -3   7   2          2.61          1.30         1.84 o                         
  -2   7   2          7.52          6.51         2.17 o                         
  -1   7   2         66.00         66.29         4.56 o                         
   0   7   2         58.45         48.93         3.69 o                         
   1   7   2         78.77         68.90         4.01 o                         
   2   7   2          0.18         -0.54         1.41 o                         
   3   7   2         42.73         30.71         2.71 o                         
   4   7   2         17.68         14.21         1.74 o                         
  -6   8   2         26.46         25.17         3.15 o                         
  -5   8   2         21.38         13.89         3.04 o                         
  -4   8   2          2.20         -0.33         1.63 o                         
  -3   8   2         50.29         67.49         5.43 o                         
  -2   8   2         12.84         17.25         3.26 o                         
  -1   8   2        165.06        169.70         6.94 o                         
   0   8   2         17.82         14.76         2.39 o                         
   1   8   2         49.63         38.95         3.15 o                         
   2   8   2          0.84         -0.33         0.98 o                         
  -5   9   2          5.76          3.80         3.04 o                         
  -4   9   2          8.27          5.75         2.60 o                         
  -3   9   2         14.86         16.60         3.26 o                         
  -2   9   2          6.29          0.76         2.71 o                         
  -1   9   2         21.02         17.47         2.93 o                         
   0   9   2         21.39         16.71         2.50 o                         
  -2 -11   3          6.93          8.14         2.17 o                         
  -1 -11   3          0.01         -0.54         1.09 o                         
   0 -11   3          0.57         -0.22         1.74 o                         
   1 -11   3          1.10          2.39         1.84 o                         
   2 -11   3         13.59         15.95         2.71 o                         
   3 -11   3          3.60          0.43         1.74 o                         
  -4 -10   3         15.23         14.65         2.71 o                         
  -3 -10   3          3.45          3.58         1.41 o                         
  -2 -10   3         27.15         22.46         2.82 o                         
  -1 -10   3         27.25         23.44         2.71 o                         
   0 -10   3          0.05          1.19         1.74 o                         
   1 -10   3         21.56         24.96         2.93 o                         
   2 -10   3         13.97         20.18         2.82 o                         
   3 -10   3          0.03         -0.35         0.96 o                         
   4 -10   3          8.04          8.14         2.28 o                         
   5 -10   3          2.09          2.50         2.06 o                         
  -5  -9   3          2.18          1.74         1.95 o                         
  -4  -9   3          6.68         12.91         2.50 o                         
  -3  -9   3         43.84         36.78         3.36 o                         
  -2  -9   3         14.79         13.02         2.28 o                         
   0  -9   3         22.05         14.02         2.50 o                         
   1  -9   3          2.08          2.17         1.23 o                         
   2  -9   3          0.34         -0.05         0.94 o                         
   3  -9   3         23.99         19.66         2.82 o                         
   4  -9   3          2.96          5.21         2.17 o                         
   5  -9   3         10.17          9.77         2.06 o                         
   6  -9   3          0.19          0.22         1.41 o                         
  -6  -8   3         50.90         56.31         5.10 o                         
  -5  -8   3         97.27        102.97         6.08 o                         
  -4  -8   3          0.61          0.33         1.30 o                         
  -3  -8   3          1.53          1.84         1.41 o                         
  -2  -8   3         23.58         27.22         2.93 o                         
  -1  -8   3         26.55         20.70         2.50 o                         
   0  -8   3          0.43          0.85         0.73 o                         
   1  -8   3        266.20        302.03         5.48 o                         
   2  -8   3         27.28         18.71         1.84 o                         
   3  -8   3         21.08         18.73         1.61 o                         
   4  -8   3          0.01         -0.54         1.84 o                         
   5  -8   3          6.48          6.51         2.06 o                         
   6  -8   3          5.96         10.42         2.60 o                         
   7  -8   3          4.29          4.67         2.06 o                         
  -4  -7   3         52.03         55.44         3.91 o                         
  -3  -7   3        105.70        107.20         4.67 o                         
  -2  -7   3         53.14         36.42         1.84 o                         
  -1  -7   3          6.18          8.10         1.11 o                         
   0  -7   3          0.27         -0.05         0.88 o                         
   1  -7   3         86.11         83.03         7.87 o                         
   2  -7   3         56.97         62.30         2.49 o                         
   3  -7   3         55.67         61.11         3.63 o                         
   4  -7   3         15.72         12.48         2.17 o                         
   5  -7   3         51.30         54.90         4.01 o                         
   6  -7   3         13.90          6.73         1.95 o                         
   7  -7   3          4.39          4.23         1.74 o                         
  -6  -6   3         44.92         58.37         5.64 o                         
  -5  -6   3          0.13          1.84         2.28 o                         
  -4  -6   3         12.54         15.08         2.50 o                         
  -3  -6   3         60.12         65.32         3.47 o                         
  -2  -6   3        181.70        208.43         5.75 o                         
  -1  -6   3       1143.36       1411.16        15.95 o                         
   0  -6   3        188.10        204.34         3.99 o                         
   1  -6   3       1004.39       1182.80        78.66 o                         
   2  -6   3        524.36        602.19        27.99 o                         
   3  -6   3         47.13         45.18         1.82 o                         
   4  -6   3        137.42        158.19         6.08 o                         
   5  -6   3        224.80        206.80         7.05 o                         
   6  -6   3         32.62         37.87         3.47 o                         
   7  -6   3         25.40         28.43         3.36 o                         
   8  -6   3          0.86          1.95         1.63 o                         
  -8  -5   3         41.04         88.54         8.57 o                         
  -7  -5   3         15.13         13.89         3.80 o                         
  -6  -5   3         82.15        118.37         7.38 o                         
  -5  -5   3          9.87         10.52         2.71 o                         
  -4  -5   3        524.02        734.44        13.56 o                         
  -3  -5   3          3.11          4.99         1.63 o                         
  -2  -5   3        297.32        325.07         7.27 o                         
  -1  -5   3        384.35        382.36         6.73 o                         
   0  -5   3        125.77         86.48         3.36 o                         
   1  -5   3          0.21          0.40         0.73 o                         
   2  -5   3         13.12         15.98         1.41 o                         
   3  -5   3        324.11        291.15        13.89 o                         
   4  -5   3          0.01          0.14         0.98 o                         
   5  -5   3        260.79        274.16         6.29 o                         
   6  -5   3         12.81          6.95         1.43 o                         
   7  -5   3          0.04          0.11         1.00 o                         
   8  -5   3          2.96          1.09         1.52 o                         
  -8  -4   3         41.00         33.31         3.26 o                         
  -7  -4   3         22.92         21.81         2.60 o                         
  -6  -4   3         84.38         77.36         4.12 o                         
  -5  -4   3         25.42         61.63         4.56 o                         
  -4  -4   3         11.95         18.55         2.50 o                         
  -3  -4   3        141.72        158.30         5.32 o                         
  -2  -4   3         63.30         50.34         2.71 o                         
  -1  -4   3       2019.80       2090.92        18.45 o                         
   0  -4   3        939.93       1056.91        11.72 o                         
   1  -4   3        223.06        190.09         4.77 o                         
   2  -4   3          1.54          0.40         0.51 o                         
   3  -4   3       4371.39       4713.24       149.03 o                         
   4  -4   3         73.39        102.15         4.23 o                         
   5  -4   3        145.66        148.29         3.64 o                         
   6  -4   3          0.04         -0.34         0.99 o                         
   7  -4   3          5.97          4.56         1.14 o                         
   8  -4   3          2.32          3.15         1.95 o                         
  -9  -3   3          2.07          1.63         2.06 o                         
  -8  -3   3        156.62        144.85         6.62 o                         
  -7  -3   3         41.89         33.96         3.15 o                         
  -6  -3   3        504.06        449.19         9.87 o                         
  -5  -3   3        128.29         92.44         4.12 o                         
  -4  -3   3         10.36          7.16         1.52 o                         
  -3  -3   3       1396.29       1277.38        15.30 o                         
  -2  -3   3        120.69         62.39         2.71 o                         
  -1  -3   3         20.97         20.94         1.74 o                         
   0  -3   3          2.03          4.23         0.76 o                         
   1  -3   3        172.59        235.14         7.60 o                         
   2  -3   3         42.58         40.36         1.61 o                         
   3  -3   3        299.06        263.08         8.73 o                         
   4  -3   3         24.15         20.25         1.30 o                         
   5  -3   3         49.09         48.88         3.96 o                         
   6  -3   3         27.04         23.34         2.01 o                         
   7  -3   3          0.36          2.44         1.14 o                         
   8  -3   3          0.99          1.74         1.52 o                         
  -9  -2   3         13.51         11.28         2.93 o                         
  -8  -2   3         78.88         88.86         5.75 o                         
  -7  -2   3          0.03         -0.43         1.74 o                         
  -6  -2   3          0.09          0.76         1.09 o                         
  -5  -2   3         10.56          7.38         1.41 o                         
  -4  -2   3       1187.40       1128.63        14.21 o                         
  -3  -2   3        396.13        446.48         8.14 o                         
  -2  -2   3       4574.74       4131.39        27.88 o                         
  -1  -2   3         59.81        113.69         5.80 o                         
   0  -2   3        145.24        159.80         6.49 o                         
   1  -2   3       1884.05       1839.60        32.88 o                         
   2  -2   3         68.60        106.92         3.31 o                         
   3  -2   3        509.39        484.53        27.29 o                         
   4  -2   3          0.11          2.11         0.98 o                         
   5  -2   3          0.22         -0.40         0.80 o                         
   6  -2   3        106.82        110.07         3.33 o                         
   7  -2   3          2.34          2.24         1.68 o                         
   8  -2   3         11.95          9.01         2.28 o                         
  -9  -1   3         20.38         28.21         3.80 o                         
  -8  -1   3        140.13        123.58         6.18 o                         
  -7  -1   3         38.98         38.41         3.26 o                         
  -6  -1   3          0.79         -0.49         0.98 o                         
  -5  -1   3        174.46        131.08         3.17 o                         
  -4  -1   3        323.31        325.83         6.40 o                         
  -3  -1   3          4.01          5.43         0.78 o                         
  -2  -1   3        210.03        209.66         5.10 o                         
  -1  -1   3        221.08        195.26         3.69 o                         
   0  -1   3         85.00         94.77         2.16 o                         
   1  -1   3        152.52        128.93         4.74 o                         
   2  -1   3         41.36         44.96         2.34 o                         
   3  -1   3         40.76         51.52         2.99 o                         
   4  -1   3        181.79        173.86         7.22 o                         
   5  -1   3         77.06         96.24         2.84 o                         
   6  -1   3          7.12          7.57         1.95 o                         
   7  -1   3         12.86         10.18         1.61 o                         
   8  -1   3         21.21         25.08         2.42 o                         
  -9   0   3          0.02         -1.09         2.17 o                         
  -8   0   3          2.26         -1.14         2.28 o                         
  -7   0   3         78.49         83.89         3.44 o                         
  -6   0   3        272.52        283.48        18.99 o                         
  -5   0   3         43.65         63.50         2.32 o                         
  -4   0   3       3085.75       3547.00        19.62 o                         
  -3   0   3       1272.40       1227.80        26.80 o                         
  -2   0   3       1109.84       1153.82        39.82 o                         
  -1   0   3        903.42        759.26         4.42 o                         
   0   0   3       4684.42       4875.84        28.50 o                         
   1   0   3         76.18         58.84         1.17 o                         
   2   0   3       1226.74       1388.48        76.92 o                         
   3   0   3        749.23        837.68        24.67 o                         
   4   0   3        105.34         96.77         2.64 o                         
   5   0   3         61.02         65.84         2.45 o                         
   6   0   3          6.99          8.31         1.38 o                         
   7   0   3          7.74          9.31         1.54 o                         
   8   0   3          8.25         10.96         2.82 o                         
  -9   1   3          1.93          5.32         2.28 o                         
  -8   1   3         38.03         41.71         2.66 o                         
  -7   1   3        146.57        142.08        14.70 o                         
  -6   1   3         32.99         29.93         1.95 o                         
  -5   1   3          0.24          0.33         0.69 o                         
  -4   1   3        198.78        200.28         4.61 o                         
  -3   1   3         20.92         33.88         1.74 o                         
  -2   1   3        180.22        160.91         7.11 o                         
  -1   1   3        276.42        245.61         3.05 o                         
   0   1   3          7.56          8.16         1.46 o                         
   1   1   3          3.00          7.79         1.03 o                         
   2   1   3        209.91        256.54        21.65 o                         
   3   1   3        165.83        198.92        13.06 o                         
   4   1   3         73.25         98.32         2.89 o                         
   5   1   3          0.54          0.67         1.00 o                         
   6   1   3        105.94        130.74         6.18 o                         
   7   1   3          1.10          0.76         2.17 o                         
  -9   2   3          1.05         -0.11         2.60 o                         
  -8   2   3         43.62         33.54         3.47 o                         
  -7   2   3          8.05          4.02         1.68 o                         
  -6   2   3        454.22        492.20        34.88 o                         
  -5   2   3          6.61          4.25         0.98 o                         
  -4   2   3         33.13         28.15         1.45 o                         
  -3   2   3       1040.25       1079.43        24.47 o                         
  -2   2   3        224.22        182.23         8.14 o                         
  -1   2   3         31.60         32.76         1.10 o                         
   0   2   3       1511.13       2137.58        20.62 o                         
   1   2   3        458.28        523.41         8.57 o                         
   2   2   3        223.73        230.95        11.34 o                         
   3   2   3        188.45        231.11         5.75 o                         
   4   2   3         64.55         85.50         4.77 o                         
   5   2   3         27.20         41.45         3.91 o                         
   6   2   3         10.38         17.25         3.36 o                         
   7   2   3          5.39          7.05         2.28 o                         
  -9   3   3         35.14         35.59         4.23 o                         
  -8   3   3         13.30         12.91         2.71 o                         
  -7   3   3        119.96        116.21         3.68 o                         
  -6   3   3         13.86          9.19         1.79 o                         
  -5   3   3          6.44          6.23         1.04 o                         
  -4   3   3          3.55          0.64         1.03 o                         
  -3   3   3          2.37          4.86         0.76 o                         
  -2   3   3         27.50         40.58         2.71 o                         
  -1   3   3          7.16          3.23         1.46 o                         
   0   3   3        235.42        244.02         6.29 o                         
   1   3   3         19.30         14.54         1.95 o                         
   2   3   3        138.22        160.47         4.99 o                         
   3   3   3         24.96         21.27         2.17 o                         
   4   3   3        469.05        462.32         8.68 o                         
   5   3   3          2.64          1.84         2.60 o                         
   6   3   3         41.19         46.44         4.67 o                         
  -9   4   3          6.22         11.61         3.26 o                         
  -8   4   3         46.42         53.82         4.88 o                         
  -7   4   3         39.48         42.70         6.35 o                         
  -6   4   3          9.42          8.94         1.19 o                         
  -5   4   3         19.91         16.49         1.46 o                         
  -4   4   3          4.77          5.71         0.92 o                         
  -3   4   3          2.71          1.94         0.79 o                         
  -2   4   3         14.08         10.85         2.28 o                         
  -1   4   3          0.07          2.82         1.95 o                         
   0   4   3        588.92        695.82        12.04 o                         
   1   4   3         20.29         25.39         2.39 o                         
   2   4   3          1.02         -0.71         1.41 o                         
   3   4   3         17.56         28.86         2.71 o                         
   4   4   3         72.47         70.96         3.69 o                         
   5   4   3          0.36         -1.25         2.50 o                         
   6   4   3          0.01         -0.33         2.93 o                         
  -8   5   3          6.39          4.67         2.50 o                         
  -7   5   3         46.80         47.56         2.50 o                         
  -6   5   3          7.82          7.81         1.07 o                         
  -5   5   3         28.45         32.97         3.20 o                         
  -4   5   3         19.04         19.20         2.50 o                         
  -3   5   3         23.86         28.32         2.82 o                         
  -2   5   3        271.11        333.53         9.44 o                         
  -1   5   3         68.32         52.62         3.80 o                         
   0   5   3        194.33        212.34         6.94 o                         
   1   5   3        159.02        153.20         5.64 o                         
   2   5   3        340.39        278.63         7.38 o                         
   3   5   3         53.63         39.06         2.82 o                         
   4   5   3         64.13         51.43         3.26 o                         
  -8   6   3          3.04          1.41         2.17 o                         
  -7   6   3          0.01          0.46         0.98 o                         
  -6   6   3         11.98         14.65         2.28 o                         
  -5   6   3         14.83         19.31         2.39 o                         
  -4   6   3          0.32          0.43         2.39 o                         
  -3   6   3        287.02        283.51         8.35 o                         
  -2   6   3        129.69        142.79         6.84 o                         
  -1   6   3         93.65        129.98         6.18 o                         
   0   6   3         96.82        111.97         5.64 o                         
   1   6   3         16.78         20.07         2.50 o                         
   2   6   3         75.11         74.76         4.12 o                         
   3   6   3          3.85          2.28         1.52 o                         
   4   6   3         49.04         23.33         2.17 o                         
  -7   7   3         21.82         21.37         2.71 o                         
  -6   7   3         33.22         36.13         3.47 o                         
  -5   7   3          0.08          1.09         2.39 o                         
  -4   7   3        174.46        214.61         8.68 o                         
  -3   7   3          1.92          2.39         1.74 o                         
  -2   7   3         80.38        100.15         6.51 o                         
  -1   7   3         45.09         51.54         4.34 o                         
   0   7   3         68.00         53.71         4.23 o                         
   1   7   3         18.71         13.35         2.50 o                         
   2   7   3          0.67         -0.33         1.41 o                         
   3   7   3          2.06         -0.11         1.19 o                         
  -6   8   3          2.04          1.52         2.17 o                         
  -5   8   3         68.48         85.28         5.53 o                         
  -4   8   3          0.07         -0.65         2.06 o                         
  -3   8   3        137.09        171.00         8.03 o                         
  -2   8   3          0.12          1.63         2.17 o                         
  -1   8   3          9.96          8.03         2.50 o                         
   0   8   3         13.48         15.41         2.82 o                         
   1   8   3          6.91          5.21         1.74 o                         
  -2 -11   4          1.38          3.36         1.52 o                         
  -1 -11   4          8.62          5.97         1.74 o                         
   0 -11   4         28.14         36.46         3.58 o                         
   1 -11   4         26.44         24.74         3.15 o                         
   2 -11   4          1.23          3.69         1.95 o                         
   3 -11   4         15.48         13.45         2.60 o                         
   4 -11   4          8.44          8.90         2.50 o                         
  -4 -10   4         19.67         12.80         2.50 o                         
  -3 -10   4          1.46          2.17         1.41 o                         
  -2 -10   4          1.52          1.95         1.30 o                         
  -1 -10   4         30.79         18.99         2.50 o                         
   0 -10   4          7.80         10.09         1.45 o                         
   1 -10   4          4.15          3.13         1.30 o                         
   2 -10   4         41.70         42.76         2.52 o                         
   3 -10   4         32.18         41.88         3.80 o                         
   4 -10   4         33.50         29.84         3.58 o                         
   5 -10   4          6.71          6.51         2.28 o                         
  -5  -9   4          0.59          0.54         1.63 o                         
  -4  -9   4          7.07          5.53         2.39 o                         
  -3  -9   4          9.85          6.73         2.28 o                         
  -2  -9   4        146.11        167.03         4.60 o                         
  -1  -9   4         10.73          9.60         1.36 o                         
   0  -9   4          0.02         -0.05         0.88 o                         
   1  -9   4         49.45         43.44         3.15 o                         
   2  -9   4         14.21         15.63         1.76 o                         
   3  -9   4         34.85         34.94         3.47 o                         
   4  -9   4          0.02          0.33         1.41 o                         
   5  -9   4          7.69          7.70         2.39 o                         
   6  -9   4          1.95          3.91         1.95 o                         
  -4  -8   4        208.97        253.57         8.46 o                         
  -3  -8   4        132.62        148.54         5.75 o                         
  -2  -8   4         84.25         80.94         4.34 o                         
  -1  -8   4        187.42        211.00         4.74 o                         
   0  -8   4        107.17        139.93         5.91 o                         
   1  -8   4         74.30         90.65         4.29 o                         
   2  -8   4        153.36        201.49         9.17 o                         
   3  -8   4        135.87        137.47         5.86 o                         
   4  -8   4          0.54          1.95         1.63 o                         
   5  -8   4          4.21          0.87         1.41 o                         
   6  -8   4          0.18          0.65         1.52 o                         
   7  -8   4         16.94          8.14         2.17 o                         
  -6  -7   4          1.53          2.60         2.28 o                         
  -5  -7   4        171.32        228.50         8.90 o                         
  -4  -7   4          9.42         12.80         2.39 o                         
  -3  -7   4         67.79         78.88         4.45 o                         
  -2  -7   4         27.01         17.47         1.84 o                         
  -1  -7   4        256.96        253.78         6.94 o                         
   0  -7   4          0.71          0.28         0.78 o                         
   1  -7   4         13.85         12.83         1.41 o                         
   2  -7   4          9.83          8.63         1.14 o                         
   3  -7   4        101.03         96.89         4.77 o                         
   4  -7   4          0.09         -0.60         1.19 o                         
   5  -7   4          0.21         -0.87         1.74 o                         
   6  -7   4          1.60          1.19         2.17 o                         
   7  -7   4         18.12         14.21         2.39 o                         
  -8  -6   4         14.75         29.40         5.86 o                         
  -7  -6   4         79.32        112.41         8.46 o                         
  -6  -6   4        161.66        223.95         9.98 o                         
  -5  -6   4        218.13        236.75         8.57 o                         
  -4  -6   4        791.67        798.67        14.32 o                         
  -3  -6   4        193.59        234.69         6.84 o                         
  -2  -6   4         61.61         40.58         2.60 o                         
  -1  -6   4        193.56        208.43         5.86 o                         
   0  -6   4        152.80        162.86         5.10 o                         
   1  -6   4         86.78        100.30         3.42 o                         
   2  -6   4         54.35         69.82         5.70 o                         
   3  -6   4         13.34          8.03         1.63 o                         
   4  -6   4         94.68        102.75         4.99 o                         
   5  -6   4        112.22        101.92         3.45 o                         
   6  -6   4         53.01         56.46         2.84 o                         
   7  -6   4          4.23          3.58         1.30 o                         
  -8  -5   4         14.31         27.45         6.29 o                         
  -7  -5   4         26.61         50.67         6.40 o                         
  -6  -5   4          1.47          0.87         3.04 o                         
  -5  -5   4         10.42          8.90         2.28 o                         
  -4  -5   4        122.96        109.15         5.10 o                         
  -3  -5   4        445.55        384.42         8.57 o                         
  -2  -5   4         43.20         32.44         2.50 o                         
  -1  -5   4          2.16          0.76         0.65 o                         
   0  -5   4         15.15          9.66         1.30 o                         
   1  -5   4         90.80         77.58         3.47 o                         
   2  -5   4          2.59          2.72         0.80 o                         
   3  -5   4        219.34        188.91         4.14 o                         
   4  -5   4          6.59         10.68         1.49 o                         
   5  -5   4          1.12          1.74         0.92 o                         
   6  -5   4         29.60         35.06         2.30 o                         
   7  -5   4          0.28         -0.55         1.09 o                         
   8  -5   4          1.45          3.04         1.84 o                         
  -9  -4   4          3.60          3.26         1.74 o                         
  -8  -4   4         28.39         25.28         2.93 o                         
  -7  -4   4         83.36         62.50         4.01 o                         
  -6  -4   4        296.43        448.11        13.89 o                         
  -5  -4   4         63.45        112.41         6.29 o                         
  -4  -4   4        235.05        180.55         6.40 o                         
  -3  -4   4         28.03         29.84         2.50 o                         
  -2  -4   4          9.40         24.20         1.95 o                         
  -1  -4   4        422.80        423.70         7.49 o                         
   0  -4   4         23.24         25.17         1.84 o                         
   1  -4   4        358.07        386.63         5.33 o                         
   2  -4   4         59.57         78.81         2.57 o                         
   3  -4   4        152.78        121.21         9.11 o                         
   4  -4   4          7.42          5.99         1.07 o                         
   5  -4   4          1.75          1.39         0.88 o                         
   6  -4   4          3.03          2.75         1.25 o                         
   7  -4   4          5.55          4.77         1.79 o                         
   8  -4   4          7.62          9.11         2.39 o                         
  -9  -3   4          0.55          1.41         1.52 o                         
  -8  -3   4        177.15        166.11         7.38 o                         
  -7  -3   4          2.85          2.28         1.74 o                         
  -6  -3   4          1.44         -0.43         0.87 o                         
  -5  -3   4        293.64        217.98         6.51 o                         
  -4  -3   4          7.94          5.21         1.84 o                         
  -3  -3   4         93.56         81.48         3.69 o                         
  -2  -3   4         50.69         30.16         2.06 o                         
  -1  -3   4        360.72        230.35         5.21 o                         
   0  -3   4          4.67          5.76         0.70 o                         
   1  -3   4         74.91         71.91         5.70 o                         
   2  -3   4         39.13         33.47         1.68 o                         
   3  -3   4          0.11          0.55         0.64 o                         
   4  -3   4        272.79        275.52         9.06 o                         
   5  -3   4          0.02         -0.05         0.91 o                         
   6  -3   4         12.26         11.65         1.41 o                         
   7  -3   4         13.10         14.19         2.33 o                         
   8  -3   4          4.52          2.92         1.28 o                         
  -9  -2   4          3.93          0.98         2.17 o                         
  -8  -2   4         32.72         29.19         3.26 o                         
  -7  -2   4         41.55         38.95         3.36 o                         
  -6  -2   4         55.43         48.93         3.58 o                         
  -5  -2   4         12.17          7.16         1.74 o                         
  -4  -2   4         55.65         46.09         3.36 o                         
  -3  -2   4        296.54        274.50        14.54 o                         
  -2  -2   4        604.84        677.05        19.04 o                         
  -1  -2   4         29.33         17.57         0.90 o                         
   0  -2   4         33.91         22.82         1.72 o                         
   1  -2   4         28.22         15.72         0.81 o                         
   2  -2   4        454.98        422.63         6.34 o                         
   3  -2   4         17.26         12.35         1.11 o                         
   4  -2   4        281.42        301.56         9.06 o                         
   5  -2   4         10.96          8.09         1.22 o                         
   6  -2   4         16.04         14.96         2.44 o                         
   7  -2   4          0.01         -0.07         1.09 o                         
  -9  -1   4         12.72         21.27         3.69 o                         
  -8  -1   4         12.11         15.52         3.04 o                         
  -7  -1   4        233.93        273.64         8.90 o                         
  -6  -1   4         80.41         96.87         4.94 o                         
  -5  -1   4         25.66         19.52         3.04 o                         
  -4  -1   4        845.41        906.91        56.31 o                         
  -3  -1   4          0.57         -0.02         0.92 o                         
  -2  -1   4         17.83         13.23         0.67 o                         
  -1  -1   4        584.06        644.00         6.81 o                         
   0  -1   4          3.31          3.62         0.57 o                         
   1  -1   4         16.47         12.71         0.82 o                         
   2  -1   4        281.19        288.37         7.80 o                         
   3  -1   4         20.65         19.03         1.22 o                         
   4  -1   4          3.27          7.23         1.03 o                         
   5  -1   4         76.43         63.17         2.46 o                         
   6  -1   4         10.93          9.67         1.34 o                         
   7  -1   4          0.26          0.21         1.57 o                         
  -9   0   4          0.04         -0.81         1.63 o                         
  -8   0   4          4.07          1.59         1.20 o                         
  -7   0   4         32.65         25.68         4.56 o                         
  -6   0   4        153.73        125.74         3.63 o                         
  -5   0   4        144.06        153.67         3.67 o                         
  -4   0   4         12.79         10.79         1.04 o                         
  -3   0   4       1273.18       1435.37        39.01 o                         
  -2   0   4         16.16         18.08         0.73 o                         
  -1   0   4        209.38        289.25         7.41 o                         
   0   0   4        630.04        723.85        18.96 o                         
   1   0   4        136.58         73.19         2.16 o                         
   2   0   4          0.27          0.92         0.49 o                         
   3   0   4         29.75         37.48         4.36 o                         
   4   0   4        101.43        110.35         3.31 o                         
   5   0   4          0.37          0.22         1.14 o                         
   6   0   4          7.84          5.32         1.84 o                         
   7   0   4         24.29         31.25         3.69 o                         
  -9   1   4         33.12         34.50         4.01 o                         
  -8   1   4          0.01         -0.38         1.15 o                         
  -7   1   4          1.64          0.97         1.25 o                         
  -6   1   4        171.18        174.80         9.44 o                         
  -5   1   4         23.31         24.24         1.51 o                         
  -4   1   4         35.78         35.58         1.67 o                         
  -3   1   4        103.06        103.83         2.28 o                         
  -2   1   4        253.21        248.91        10.51 o                         
  -1   1   4         26.62         28.79         1.00 o                         
   0   1   4       1165.27       1255.61        49.94 o                         
   1   1   4          3.85          1.08         0.46 o                         
   2   1   4          0.44         -0.20         0.52 o                         
   3   1   4         16.82         13.78         1.36 o                         
   4   1   4          5.18          2.82         1.95 o                         
   5   1   4          2.90          3.26         2.28 o                         
   6   1   4         33.67         32.55         3.36 o                         
   7   1   4          4.04          7.70         3.04 o                         
  -9   2   4          0.76          4.12         2.71 o                         
  -8   2   4         11.89          8.43         1.77 o                         
  -7   2   4          6.17          3.42         1.32 o                         
  -6   2   4         23.66         13.82         1.28 o                         
  -5   2   4        365.64        369.84        21.10 o                         
  -4   2   4        149.29        143.62         3.22 o                         
  -3   2   4         58.88         36.95         1.72 o                         
  -2   2   4        413.12        568.44         9.55 o                         
  -1   2   4        153.90         75.03         4.72 o                         
   0   2   4        329.78        573.64        10.20 o                         
   1   2   4        802.22       1190.69        15.95 o                         
   2   2   4        436.05        473.57         6.44 o                         
   3   2   4         63.37         65.43         2.82 o                         
   4   2   4        254.97        334.62         9.55 o                         
   5   2   4          1.00          0.11         1.63 o                         
   6   2   4          1.51          1.09         1.95 o                         
  -9   3   4          8.81          9.01         3.26 o                         
  -8   3   4          0.32          2.25         1.14 o                         
  -7   3   4         73.11         67.50        10.80 o                         
  -6   3   4         59.76         54.93         2.50 o                         
  -5   3   4          2.16          6.51         3.96 o                         
  -4   3   4        160.34        143.73         4.50 o                         
  -3   3   4        127.91        124.75         5.59 o                         
  -2   3   4        201.36        227.74         6.84 o                         
  -1   3   4        180.93        212.01         6.18 o                         
   0   3   4         22.30         34.94         3.36 o                         
   1   3   4        166.86        179.79         5.86 o                         
   2   3   4         15.23         14.43         2.17 o                         
   3   3   4         84.91         91.94         6.02 o                         
   4   3   4          7.02          8.03         2.93 o                         
   5   3   4          0.05         -1.19         2.39 o                         
   6   3   4          2.84          5.75         3.26 o                         
  -9   4   4          0.97          2.06         2.71 o                         
  -8   4   4         18.76         22.06         1.96 o                         
  -7   4   4          9.39          9.48         1.48 o                         
  -6   4   4         16.27         16.90         1.57 o                         
  -5   4   4         53.26         64.96         3.36 o                         
  -4   4   4         29.93         40.14         2.01 o                         
  -3   4   4         67.56         52.73         3.80 o                         
  -2   4   4          0.08          1.84         1.63 o                         
  -1   4   4         11.25         12.69         2.93 o                         
   0   4   4        474.06        685.40        14.00 o                         
   1   4   4          3.57          7.70         2.06 o                         
   2   4   4        586.65        673.68        12.15 o                         
   3   4   4         25.01         30.38         2.82 o                         
   4   4   4          5.94          3.26         2.06 o                         
   5   4   4         11.29         10.42         2.82 o                         
  -8   5   4         10.84         11.36         1.95 o                         
  -7   5   4          9.32          7.67         1.41 o                         
  -6   5   4        103.32        101.45         4.67 o                         
  -5   5   4         82.46         95.05         4.88 o                         
  -4   5   4         10.87          9.77         2.28 o                         
  -3   5   4         24.08         37.22         4.23 o                         
  -2   5   4        169.00        178.16         6.73 o                         
  -1   5   4         41.19         59.68         4.67 o                         
   0   5   4         12.19         10.31         2.93 o                         
   1   5   4          6.65          4.01         1.95 o                         
   2   5   4          9.91         11.28         2.28 o                         
   3   5   4         10.45          8.57         1.74 o                         
  -7   6   4          1.41          4.34         1.74 o                         
  -6   6   4          0.14         -0.54         1.74 o                         
  -5   6   4        101.00        112.30         5.86 o                         
  -4   6   4          0.07         -0.98         2.17 o                         
  -3   6   4          2.79          2.17         2.82 o                         
  -2   6   4         73.62         95.59         5.86 o                         
  -1   6   4        169.13        217.00         8.79 o                         
   0   6   4         87.38        112.08         6.29 o                         
   1   6   4          8.92          9.77         2.28 o                         
   2   6   4         12.45         11.18         2.28 o                         
   3   6   4          2.21          2.93         1.63 o                         
  -6   7   4         13.03         10.31         2.28 o                         
  -5   7   4         19.21         28.75         3.91 o                         
  -4   7   4         17.73         12.37         2.71 o                         
  -3   7   4          1.49          3.91         2.93 o                         
  -2   7   4          6.75          3.69         1.95 o                         
  -1   7   4          0.30         -1.14         2.28 o                         
   0   7   4          2.61          0.65         1.95 o                         
   1   7   4         66.56         62.71         4.34 o                         
  -4   8   4         20.39         22.13         3.58 o                         
  -3   8   4          0.71          4.99         3.04 o                         
  -2   8   4         28.42         28.64         4.01 o                         
  -1   8   4          0.32          1.84         2.17 o                         
  -3 -11   5          4.87          8.46         2.28 o                         
  -2 -11   5          1.93          2.50         1.63 o                         
  -1 -11   5          2.30          1.09         1.41 o                         
   0 -11   5         45.36         39.17         3.47 o                         
   1 -11   5         19.48         21.51         2.01 o                         
   2 -11   5          0.01          1.52         1.95 o                         
   3 -11   5          0.00          0.33         1.95 o                         
   4 -11   5          4.56          4.88         1.84 o                         
  -4 -10   5         44.22         59.24         5.53 o                         
  -3 -10   5         33.47         41.88         4.45 o                         
  -2 -10   5         17.03         17.50         1.98 o                         
  -1 -10   5         61.65         80.55         3.45 o                         
   0 -10   5          5.66          7.91         1.53 o                         
   1 -10   5         38.54         51.30         5.10 o                         
   2 -10   5          4.34          1.19         1.95 o                         
   3 -10   5          0.42         -0.92         1.84 o                         
   4 -10   5          1.40          0.76         1.95 o                         
   5 -10   5          2.71          1.63         1.63 o                         
  -4  -9   5          6.17          5.43         2.06 o                         
  -3  -9   5         32.23         28.21         2.93 o                         
  -2  -9   5         21.72         19.86         2.71 o                         
  -1  -9   5         18.39         20.18         2.33 o                         
   0  -9   5          2.01          0.37         1.30 o                         
   1  -9   5          0.38         -0.56         1.11 o                         
   2  -9   5         19.68         23.44         2.82 o                         
   3  -9   5          3.39          3.47         1.63 o                         
   4  -9   5         14.98         11.18         2.50 o                         
   5  -9   5          1.34          1.63         1.41 o                         
   6  -9   5          9.61          9.44         2.60 o                         
  -6  -8   5         89.52        123.91         7.70 o                         
  -5  -8   5         18.26         22.79         3.47 o                         
  -4  -8   5          2.06          1.74         2.06 o                         
  -3  -8   5         72.45         60.65         3.91 o                         
  -2  -8   5        144.30        140.29         5.75 o                         
  -1  -8   5         19.54         27.34         2.71 o                         
   0  -8   5         54.02         69.57         4.23 o                         
   1  -8   5        119.00        157.14         5.26 o                         
   2  -8   5         44.37         44.05         3.47 o                         
   3  -8   5         55.89         63.15         4.34 o                         
   4  -8   5         12.36         16.71         2.71 o                         
   5  -8   5         17.59         17.03         2.50 o                         
   6  -8   5         26.43         17.79         2.71 o                         
  -7  -7   5         31.17         44.81         5.43 o                         
  -6  -7   5          7.71         10.20         2.93 o                         
  -5  -7   5         48.29         59.35         4.88 o                         
  -4  -7   5        133.05        135.52         6.08 o                         
  -3  -7   5        378.40        430.31        10.09 o                         
  -2  -7   5         57.22         44.49         2.82 o                         
  -1  -7   5          2.48          3.58         1.30 o                         
   0  -7   5        216.02        200.94         6.40 o                         
   1  -7   5          0.43          0.42         0.80 o                         
   2  -7   5         31.66         24.45         1.71 o                         
   3  -7   5         12.89         13.13         2.06 o                         
   4  -7   5         47.98         51.00         3.80 o                         
   5  -7   5         26.77         30.92         3.26 o                         
   6  -7   5         23.07         18.99         2.93 o                         
   7  -7   5          0.03          0.33         1.95 o                         
  -8  -6   5          1.62          5.10         3.47 o                         
  -7  -6   5          6.88          7.60         3.15 o                         
  -6  -6   5          5.08          0.00         2.82 o                         
  -5  -6   5          0.42          1.74         1.95 o                         
  -4  -6   5          3.24          2.28         1.63 o                         
  -3  -6   5         72.16         85.28         4.45 o                         
  -2  -6   5        120.61        135.41         4.88 o                         
  -1  -6   5        210.57        265.83         7.05 o                         
   0  -6   5        248.87        341.56         7.92 o                         
   1  -6   5        493.53        498.02         9.87 o                         
   2  -6   5         72.36         55.99         3.47 o                         
   3  -6   5         17.69         23.65         2.60 o                         
   4  -6   5        150.70        140.01         4.56 o                         
   5  -6   5         10.30          9.82         1.49 o                         
   6  -6   5         16.33         12.42         1.57 o                         
   7  -6   5          0.41          0.25         1.00 o                         
  -8  -5   5          5.37          4.88         4.77 o                         
  -7  -5   5        106.31        199.75        10.85 o                         
  -6  -5   5        685.37        888.84        19.42 o                         
  -5  -5   5        313.10        417.40        11.72 o                         
  -4  -5   5        662.06        705.15        13.45 o                         
  -3  -5   5          8.70          6.62         1.52 o                         
  -2  -5   5        573.48        546.84        10.09 o                         
  -1  -5   5          1.21         -0.33         0.65 o                         
   0  -5   5          6.36          5.21         1.19 o                         
   1  -5   5         27.72         23.87         2.17 o                         
   2  -5   5          0.01          0.51         1.68 o                         
   3  -5   5         61.93         76.36         4.88 o                         
   4  -5   5         55.58         49.87         3.31 o                         
   5  -5   5          6.44          8.57         1.38 o                         
   6  -5   5          1.42          1.35         1.14 o                         
   7  -5   5          3.79          4.76         1.17 o                         
  -9  -4   5          0.39          0.22         1.52 o                         
  -7  -4   5        110.72        191.07        10.52 o                         
  -6  -4   5         31.58         42.21         5.10 o                         
  -5  -4   5         46.94         52.73         4.34 o                         
  -4  -4   5         57.61         62.06         4.12 o                         
  -3  -4   5        923.68        923.89        13.67 o                         
  -2  -4   5         18.97         26.26         2.28 o                         
  -1  -4   5        289.84        290.35         6.29 o                         
   0  -4   5          1.17          0.34         0.81 o                         
   1  -4   5         34.72         30.67         4.23 o                         
   2  -4   5        112.98         79.84         4.07 o                         
   3  -4   5          0.04          1.75         0.96 o                         
   4  -4   5         27.68         21.31         1.79 o                         
   5  -4   5         24.18         24.81         2.12 o                         
   6  -4   5          4.74          5.21         1.30 o                         
   7  -4   5         11.47         10.60         1.57 o                         
  -9  -3   5         10.43         15.08         2.82 o                         
  -8  -3   5        102.18         86.26         5.10 o                         
  -7  -3   5        109.33         92.23         4.88 o                         
  -6  -3   5        248.27        209.84         7.16 o                         
  -5  -3   5        205.25        227.42         8.35 o                         
  -4  -3   5        130.12         71.18         3.91 o                         
  -3  -3   5          0.00         -0.11         0.54 o                         
  -2  -3   5        119.34        177.80         5.80 o                         
  -1  -3   5         83.68         81.87         4.46 o                         
   0  -3   5         15.20          7.75         0.63 o                         
   1  -3   5         41.68         43.58         1.26 o                         
   2  -3   5         60.55         54.04         3.96 o                         
   3  -3   5         17.09         16.29         1.30 o                         
   4  -3   5          0.01          0.07         0.80 o                         
   5  -3   5         66.22         68.30         2.72 o                         
   6  -3   5          6.16          5.35         1.20 o                         
   7  -3   5          0.30         -0.57         1.19 o                         
  -9  -2   5          0.57          0.11         2.06 o                         
  -8  -2   5          0.31         -0.92         1.84 o                         
  -7  -2   5          0.02         -0.76         1.74 o                         
  -6  -2   5         46.26         45.39         6.08 o                         
  -5  -2   5        553.45        666.47        25.71 o                         
  -4  -2   5        532.75        561.66        13.78 o                         
  -3  -2   5        493.29        585.71        22.79 o                         
  -2  -2   5       1114.95       1225.92        43.77 o                         
  -1  -2   5         13.53         10.73         1.03 o                         
   0  -2   5        126.43         80.12         3.97 o                         
   1  -2   5        350.14        322.40        20.37 o                         
   2  -2   5        574.88        592.26         5.04 o                         
   3  -2   5         89.30         98.93         7.81 o                         
   4  -2   5        183.80        164.98         8.90 o                         
   5  -2   5          2.26          2.11         1.09 o                         
   6  -2   5          3.61          2.30         1.14 o                         
   7  -2   5          0.00          1.84         2.06 o                         
  -9  -1   5         29.51         24.74         3.36 o                         
  -8  -1   5         10.20          9.22         2.17 o                         
  -7  -1   5          1.05          0.46         1.30 o                         
  -6  -1   5        174.68        162.24         5.59 o                         
  -5  -1   5          0.30         -0.49         0.98 o                         
  -4  -1   5         30.65         36.50         2.88 o                         
  -3  -1   5          7.25          4.76         0.54 o                         
  -2  -1   5        100.52         70.97         1.52 o                         
  -1  -1   5        233.63        222.27         2.71 o                         
   0  -1   5        173.40        150.16         3.43 o                         
   1  -1   5          6.34          8.87         0.69 o                         
   2  -1   5         95.84         79.21         4.58 o                         
   3  -1   5        108.32        115.19         2.84 o                         
   4  -1   5         18.82         24.12         2.98 o                         
   5  -1   5         42.43         46.14         2.29 o                         
   6  -1   5          4.31          2.82         2.17 o                         
   7  -1   5         38.26         36.46         3.69 o                         
  -9   0   5         26.89         30.49         3.85 o                         
  -8   0   5          3.89          5.21         1.51 o                         
  -7   0   5        116.07        120.13         4.09 o                         
  -6   0   5          0.21          0.81         0.84 o                         
  -5   0   5        500.84        480.73        48.61 o                         
  -4   0   5        335.85        301.69        12.42 o                         
  -3   0   5          4.09          4.68         0.76 o                         
  -2   0   5        795.31        761.73        14.80 o                         
  -1   0   5        142.65        136.20         2.21 o                         
   0   0   5        631.81        662.56        29.04 o                         
   1   0   5        295.16        325.67        14.92 o                         
   2   0   5        633.58        735.00        40.28 o                         
   3   0   5         61.13         63.69         3.47 o                         
   4   0   5          4.19          5.64         1.74 o                         
   5   0   5         19.05         22.57         3.15 o                         
   6   0   5         29.89         29.95         3.26 o                         
  -9   1   5          0.52          0.48         1.43 o                         
  -8   1   5        119.97        107.66         4.09 o                         
  -7   1   5          1.32         -0.35         1.12 o                         
  -6   1   5        150.12        137.28         3.86 o                         
  -5   1   5        233.83        207.77        19.53 o                         
  -4   1   5          0.91          0.30         0.88 o                         
  -3   1   5        289.84        259.35        13.16 o                         
  -2   1   5         16.75          9.28         0.76 o                         
  -1   1   5          3.27          2.05         0.54 o                         
   0   1   5          3.11          2.78         0.59 o                         
   1   1   5         17.10         22.97         2.22 o                         
   2   1   5         34.63         40.50         1.95 o                         
   3   1   5          7.77         10.52         2.06 o                         
   4   1   5         42.80         37.76         3.69 o                         
   5   1   5        188.54        205.83         7.70 o                         
   6   1   5         12.65         12.69         3.15 o                         
  -9   2   5         19.44         19.38         2.22 o                         
  -8   2   5          4.67          5.30         1.90 o                         
  -7   2   5        146.01        145.37         4.16 o                         
  -6   2   5         71.88         68.94         5.91 o                         
  -5   2   5        265.82        293.40        12.75 o                         
  -4   2   5         38.78         28.90         1.90 o                         
  -3   2   5        121.64        102.65         6.18 o                         
  -2   2   5        399.27        365.89         9.42 o                         
  -1   2   5        123.86        131.23         3.33 o                         
   0   2   5        250.25        263.78        32.44 o                         
   1   2   5         91.37         86.89         4.12 o                         
   2   2   5          1.34          1.13         1.06 o                         
   3   2   5          0.25          1.84         2.06 o                         
   4   2   5         63.59         83.22         5.43 o                         
   5   2   5          0.11          1.30         2.60 o                         
  -9   3   5          9.05          8.45         1.61 o                         
  -8   3   5         10.22          8.34         1.54 o                         
  -7   3   5        108.94        100.59         7.49 o                         
  -6   3   5         25.90         24.86         1.72 o                         
  -5   3   5        249.32        227.72         4.75 o                         
  -4   3   5         11.30          8.78         1.19 o                         
  -3   3   5         36.57         24.52         2.50 o                         
  -2   3   5         10.16          9.98         2.06 o                         
  -1   3   5        177.83        230.02         7.92 o                         
   0   3   5        155.52        156.02         5.75 o                         
   1   3   5         16.73         19.75         2.71 o                         
   2   3   5         80.97         81.58         9.11 o                         
   3   3   5        103.12        102.86         5.64 o                         
   4   3   5         64.44         59.46         4.77 o                         
   5   3   5          7.20          5.75         3.04 o                         
  -8   4   5          4.23          1.44         1.10 o                         
  -7   4   5         64.86         63.11         2.91 o                         
  -6   4   5          8.41          6.40         1.63 o                         
  -5   4   5         96.22        100.25         4.77 o                         
  -4   4   5        105.79        109.59         5.32 o                         
  -3   4   5         17.38         14.21         2.50 o                         
  -2   4   5        323.34        385.50        10.85 o                         
  -1   4   5          3.04          1.95         2.39 o                         
   0   4   5         31.72         36.67         3.91 o                         
   1   4   5         31.93         30.81         3.80 o                         
   2   4   5          0.87          1.30         1.74 o                         
   3   4   5         10.75          7.81         2.60 o                         
   4   4   5          0.86         -0.33         2.39 o                         
  -8   5   5          1.48          1.52         1.63 o                         
  -7   5   5         31.11         35.26         3.26 o                         
  -6   5   5          3.37          0.43         1.30 o                         
  -5   5   5         49.21         62.06         4.45 o                         
  -4   5   5         68.47         70.53         4.99 o                         
  -3   5   5         94.80         84.63         5.10 o                         
  -2   5   5          4.07          1.95         3.04 o                         
  -1   5   5         41.60         41.99         3.69 o                         
   0   5   5         38.46         49.91         4.67 o                         
   1   5   5         56.65         67.60         5.10 o                         
   2   5   5         22.62         19.53         3.26 o                         
   3   5   5          2.21          2.28         2.39 o                         
  -7   6   5          5.08          1.63         1.84 o                         
  -6   6   5          0.12          1.95         1.63 o                         
  -5   6   5         11.85         14.97         2.71 o                         
  -4   6   5         51.88         71.61         5.64 o                         
  -3   6   5        149.49        214.29         9.22 o                         
  -2   6   5         10.42         12.04         2.93 o                         
  -1   6   5         40.28         57.18         4.67 o                         
   0   6   5          9.40         15.19         3.36 o                         
   1   6   5         17.47         23.00         3.26 o                         
  -5   7   5         40.65         40.69         4.23 o                         
  -4   7   5          0.91         -0.65         2.06 o                         
  -3   7   5          0.05         -1.41         2.82 o                         
  -2   7   5          4.48          3.04         2.82 o                         
  -1   7   5         29.51         32.88         3.91 o                         
  -3 -11   6         11.78         17.36         3.69 o                         
  -2 -11   6         10.48         12.88         1.98 o                         
  -1 -11   6         42.69         55.39         5.53 o                         
   0 -11   6          0.09          0.21         1.14 o                         
   1 -11   6          2.72          0.43         1.95 o                         
   2 -11   6          7.52          7.60         2.50 o                         
   3 -11   6          0.54         -0.43         2.06 o                         
  -4 -10   6          1.37          9.33         2.28 o                         
  -3 -10   6         33.15         30.38         3.58 o                         
  -2 -10   6         32.48         24.05         2.25 o                         
  -1 -10   6         27.27         31.33         2.53 o                         
   0 -10   6         53.98         56.80         3.15 o                         
   1 -10   6         35.55         34.35         2.45 o                         
   2 -10   6         14.00         14.86         2.50 o                         
   3 -10   6          0.26         -0.22         1.95 o                         
   4 -10   6         26.73         27.78         3.47 o                         
  -6  -9   6          0.21          0.11         2.93 o                         
  -5  -9   6          1.70          1.95         2.39 o                         
  -4  -9   6         18.41         15.62         2.82 o                         
  -3  -9   6          0.48          0.43         1.52 o                         
  -2  -9   6          1.34          1.63         1.41 o                         
  -1  -9   6        139.35        136.82         6.08 o                         
   0  -9   6          2.01          0.88         1.34 o                         
   1  -9   6         32.19         29.93         2.77 o                         
   2  -9   6          0.01          0.98         1.52 o                         
   3  -9   6          3.86          5.43         1.74 o                         
   4  -9   6          5.78          2.82         2.06 o                         
   5  -9   6          0.06         -0.87         2.06 o                         
  -7  -8   6          1.23          2.71         2.60 o                         
  -6  -8   6         34.18         38.84         4.77 o                         
  -5  -8   6        142.93        167.53         8.03 o                         
  -4  -8   6         18.13         23.98         2.93 o                         
  -3  -8   6        374.98        417.19        10.20 o                         
  -2  -8   6          1.01         -0.81         1.63 o                         
  -1  -8   6         90.01         99.39         4.77 o                         
   0  -8   6         27.72         36.35         3.26 o                         
   1  -8   6          0.00          0.00         0.96 o                         
   2  -8   6        137.81        191.40         7.16 o                         
   3  -8   6          3.67          6.18         1.84 o                         
   4  -8   6          0.42          0.43         1.30 o                         
   5  -8   6          0.16          0.33         1.95 o                         
   6  -8   6          7.73          2.82         1.95 o                         
  -7  -7   6          0.40          1.74         3.47 o                         
  -6  -7   6         42.34         61.52         5.75 o                         
  -5  -7   6         26.62         23.65         3.26 o                         
  -4  -7   6         44.95         38.08         3.91 o                         
  -3  -7   6        231.96        248.14         7.81 o                         
  -2  -7   6          8.87          9.01         1.52 o                         
  -1  -7   6         11.08          7.92         1.74 o                         
   0  -7   6         39.66         32.98         2.82 o                         
   1  -7   6         33.30         27.45         2.60 o                         
   2  -7   6         34.64         39.60         3.36 o                         
   3  -7   6         16.28         14.54         2.28 o                         
   4  -7   6         43.87         36.13         3.36 o                         
   5  -7   6          0.06         -0.11         1.04 o                         
   6  -7   6          2.55          4.63         1.41 o                         
  -8  -6   6          4.65          5.10         3.69 o                         
  -7  -6   6         19.19         28.10         4.56 o                         
  -6  -6   6         62.62         68.14         5.53 o                         
  -5  -6   6        627.41        838.28        17.36 o                         
  -4  -6   6          3.11          2.17         2.06 o                         
  -3  -6   6        466.29        511.91        11.39 o                         
  -2  -6   6         16.77         16.49         1.95 o                         
  -1  -6   6         51.49         41.77         3.04 o                         
   0  -6   6          6.75          4.77         1.41 o                         
   1  -6   6         43.52         37.32         2.93 o                         
   2  -6   6         26.66         27.07         1.88 o                         
   3  -6   6          8.45          8.41         1.42 o                         
   4  -6   6          8.46         13.19         1.67 o                         
   5  -6   6          1.40          2.74         1.36 o                         
   6  -6   6          1.06          0.67         0.94 o                         
  -8  -5   6         68.01        103.08         8.57 o                         
  -7  -5   6         10.68         10.20         3.47 o                         
  -6  -5   6         26.13         34.18         4.34 o                         
  -5  -5   6        302.90        353.06        10.63 o                         
  -4  -5   6         55.66         57.51         4.12 o                         
  -3  -5   6          1.73          1.52         1.52 o                         
  -2  -5   6         24.82         20.83         2.17 o                         
  -1  -5   6          7.39          6.40         1.52 o                         
   0  -5   6         78.19         84.41         4.01 o                         
   1  -5   6         72.08         86.64         2.99 o                         
   2  -5   6          8.85          6.18         1.14 o                         
   3  -5   6         38.90         44.70         4.50 o                         
   4  -5   6          3.60          3.40         1.14 o                         
   5  -5   6         39.21         33.91         2.17 o                         
   6  -5   6          1.13          0.45         1.19 o                         
  -9  -4   6          1.49         11.39         4.99 o                         
  -8  -4   6          3.13          5.86         4.56 o                         
  -7  -4   6         18.67         38.08         5.75 o                         
  -6  -4   6         38.44         37.43         4.45 o                         
  -5  -4   6        263.23        267.35         9.11 o                         
  -4  -4   6        115.81        118.37         5.21 o                         
  -3  -4   6          0.01          0.98         1.41 o                         
  -2  -4   6          3.10          1.95         0.98 o                         
  -1  -4   6        115.16         85.06         3.58 o                         
   0  -4   6        291.48        386.52        11.18 o                         
   1  -4   6         41.50         31.40         1.65 o                         
   2  -4   6          2.57          0.65         0.92 o                         
   3  -4   6         59.30         39.28         2.22 o                         
   4  -4   6         17.77         17.39         2.77 o                         
   5  -4   6         41.97         34.63         1.99 o                         
   6  -4   6          7.90          5.77         1.33 o                         
  -9  -3   6          4.54          1.74         1.63 o                         
  -8  -3   6         58.91         64.99         4.77 o                         
  -7  -3   6         62.74         82.14         6.94 o                         
  -6  -3   6         91.63        105.79         6.73 o                         
  -5  -3   6        186.37        221.93         5.53 o                         
  -4  -3   6         64.82         58.85         8.79 o                         
  -3  -3   6        161.68        150.82         3.76 o                         
  -2  -3   6        197.84        186.49         3.89 o                         
  -1  -3   6         11.96          9.43         0.77 o                         
   0  -3   6         71.94         75.10         1.77 o                         
   1  -3   6          0.25         -0.03         0.47 o                         
   2  -3   6         63.12         56.05         4.07 o                         
   3  -3   6        106.74        103.27         2.95 o                         
   4  -3   6          0.35         -0.38         0.77 o                         
   5  -3   6          1.59          1.59         0.88 o                         
   6  -3   6         18.66         13.78         2.82 o                         
  -9  -2   6          2.13          3.58         2.17 o                         
  -8  -2   6         12.46          6.29         1.84 o                         
  -7  -2   6          0.51         -0.52         1.03 o                         
  -6  -2   6         15.28          8.46         1.68 o                         
  -5  -2   6         12.95          9.82         2.66 o                         
  -4  -2   6        461.93        496.13        32.66 o                         
  -3  -2   6        277.76        216.21        18.77 o                         
  -2  -2   6         55.26         60.37         1.60 o                         
  -1  -2   6         15.08          7.36         0.67 o                         
   0  -2   6         19.83         28.46         1.76 o                         
   1  -2   6          8.18          8.64         0.71 o                         
   2  -2   6          1.33          2.12         0.77 o                         
   3  -2   6        107.28        105.96         2.97 o                         
   4  -2   6          6.31          8.32         1.24 o                         
   5  -2   6         10.28          8.10         1.30 o                         
   6  -2   6          0.26          0.22         1.41 o                         
  -9  -1   6         28.21         20.07         3.04 o                         
  -8  -1   6         40.21         41.32         3.26 o                         
  -7  -1   6          0.02          0.55         0.98 o                         
  -6  -1   6         50.85         48.62         2.49 o                         
  -5  -1   6         45.57         51.02         3.04 o                         
  -4  -1   6         41.04         44.43         2.14 o                         
  -3  -1   6         10.97          6.47         0.67 o                         
  -2  -1   6        157.60        164.96         2.52 o                         
  -1  -1   6         59.10         50.30         1.98 o                         
   0  -1   6         29.20         25.86         1.12 o                         
   1  -1   6        194.98        218.44         6.76 o                         
   2  -1   6         37.38         36.47         2.55 o                         
   3  -1   6          4.81          5.71         1.84 o                         
   4  -1   6         55.10         56.31         3.69 o                         
   5  -1   6          1.45          1.95         1.95 o                         
   6  -1   6          1.05          1.52         1.74 o                         
  -9   0   6          1.98          0.19         1.57 o                         
  -8   0   6          1.92          1.03         1.03 o                         
  -7   0   6          3.80          3.38         1.20 o                         
  -6   0   6         14.85         16.15         3.85 o                         
  -5   0   6         74.97         66.92         5.15 o                         
  -4   0   6        762.27        682.48        62.82 o                         
  -3   0   6        312.71        294.80         3.41 o                         
  -2   0   6        631.50        636.80        15.65 o                         
  -1   0   6         23.13         12.59         4.96 o                         
   0   0   6         74.18         68.56         2.56 o                         
   1   0   6        159.68        181.84         8.46 o                         
   2   0   6         21.28         24.20         2.50 o                         
   3   0   6        247.09        255.52         7.60 o                         
   4   0   6          0.22          1.74         2.06 o                         
   5   0   6         52.28         57.51         4.45 o                         
  -9   1   6          0.02          0.39         1.45 o                         
  -8   1   6          9.57          7.37         1.59 o                         
  -7   1   6          3.01          2.17         0.99 o                         
  -6   1   6         45.68         41.76         2.44 o                         
  -5   1   6         50.03         35.89         3.80 o                         
  -4   1   6          8.89          5.51         1.52 o                         
  -3   1   6         21.46         23.32         2.05 o                         
  -2   1   6        120.37        127.11         2.38 o                         
  -1   1   6         37.09         53.92         2.22 o                         
   0   1   6         87.47        117.07         3.58 o                         
   1   1   6         71.04         61.42         4.77 o                         
   2   1   6        211.79        213.96         6.94 o                         
   3   1   6          1.32          1.52         1.41 o                         
   4   1   6          3.36          1.84         1.63 o                         
   5   1   6          8.77         10.31         2.93 o                         
  -9   2   6          1.49          3.55         1.46 o                         
  -8   2   6          0.69          0.18         0.91 o                         
  -7   2   6         31.65         26.32         2.10 o                         
  -6   2   6         42.08         33.63         3.36 o                         
  -5   2   6         38.15         34.60         2.60 o                         
  -4   2   6        520.91        470.07        56.64 o                         
  -3   2   6        117.88        111.32         4.99 o                         
  -2   2   6        102.72        109.95         3.20 o                         
  -1   2   6        114.54        131.31         8.46 o                         
   0   2   6         56.73         53.28         2.56 o                         
   1   2   6        121.40        146.83        11.83 o                         
   2   2   6         45.21         37.98         3.58 o                         
   3   2   6        101.24        104.05         5.86 o                         
   4   2   6         10.86         11.61         2.93 o                         
  -8   3   6         42.09         30.75         3.36 o                         
  -7   3   6         76.75         68.03         9.11 o                         
  -6   3   6          0.99          0.98         1.19 o                         
  -5   3   6         64.03         58.59         3.69 o                         
  -4   3   6        232.56        236.64         7.49 o                         
  -3   3   6         13.02         16.71         2.93 o                         
  -2   3   6          0.14         -0.56         1.12 o                         
  -1   3   6        217.35        242.81         5.31 o                         
   0   3   6         66.44         72.37         4.67 o                         
   1   3   6          7.19          5.62         1.38 o                         
   2   3   6          1.76          2.17         1.52 o                         
   3   3   6          6.35          5.53         2.39 o                         
   4   3   6          4.31          4.77         2.93 o                         
  -8   4   6          1.28          0.54         1.09 o                         
  -7   4   6         14.09         12.48         2.39 o                         
  -6   4   6         23.76         21.16         2.82 o                         
  -5   4   6          7.49          9.87         2.39 o                         
  -4   4   6        137.59        136.17         6.29 o                         
  -3   4   6         37.54         36.56         3.58 o                         
  -2   4   6          9.54         14.54         3.04 o                         
  -1   4   6          3.16          0.87         2.71 o                         
   0   4   6         58.67         67.51         9.77 o                         
   1   4   6          0.53          0.15         1.30 o                         
   2   4   6          0.20         -0.92         1.84 o                         
   3   4   6          0.72          3.04         2.39 o                         
  -7   5   6         10.44          8.35         1.95 o                         
  -6   5   6         90.12         82.79         5.10 o                         
  -5   5   6          1.46         -0.22         2.17 o                         
  -4   5   6         28.82         35.37         4.12 o                         
  -3   5   6        101.44        113.06         6.40 o                         
  -2   5   6          9.78         11.39         3.26 o                         
  -1   5   6          0.47         -0.98         1.95 o                         
   0   5   6          8.79          9.01         2.82 o                         
   1   5   6         19.18         17.41         1.95 o                         
  -5   6   6         19.25         25.82         3.80 o                         
  -4   6   6          7.87          6.29         3.04 o                         
  -3   6   6         28.05         40.25         4.88 o                         
  -2   6   6          8.68         11.28         3.58 o                         
  -1   6   6          5.03          6.40         3.36 o                         
  -3 -11   7          2.66          1.84         2.06 o                         
  -2 -11   7          0.02         -0.50         1.79 o                         
  -1 -11   7          5.56         10.67         1.95 o                         
   0 -11   7         13.30         22.73         2.30 o                         
   1 -11   7          0.30         -0.71         1.41 o                         
   2 -11   7          4.19          5.43         1.95 o                         
   3 -11   7          0.01         -0.11         2.06 o                         
  -5 -10   7         47.91         54.36         4.99 o                         
  -4 -10   7         29.92         26.91         3.04 o                         
  -3 -10   7         10.38         10.96         2.71 o                         
  -2 -10   7         21.19         22.35         2.82 o                         
  -1 -10   7         96.75        105.35         5.64 o                         
   0 -10   7         10.42          9.79         1.64 o                         
   1 -10   7         10.34         16.60         2.93 o                         
   2 -10   7         14.68         11.72         2.39 o                         
   3 -10   7          3.93          1.95         1.63 o                         
   4 -10   7          0.09          0.65         1.63 o                         
  -6  -9   7          8.60         18.12         4.12 o                         
  -5  -9   7          2.44          1.74         1.74 o                         
  -4  -9   7          3.54          5.21         1.84 o                         
  -3  -9   7         28.95         25.50         2.82 o                         
  -2  -9   7         68.92         74.11         4.67 o                         
  -1  -9   7          9.07          8.79         2.39 o                         
   0  -9   7          2.69          5.86         2.39 o                         
   1  -9   7         26.72         25.28         3.26 o                         
   2  -9   7          0.65         -0.65         1.30 o                         
   3  -9   7          4.81          1.84         1.52 o                         
   4  -9   7          6.45          7.81         2.50 o                         
   5  -9   7          0.34          1.74         2.17 o                         
  -6  -8   7         16.94         18.99         3.80 o                         
  -5  -8   7         15.95         18.12         3.26 o                         
  -4  -8   7         72.35         84.41         5.43 o                         
  -3  -8   7         32.66         24.96         3.15 o                         
  -2  -8   7         43.16         50.13         3.80 o                         
  -1  -8   7         71.78         62.61         4.01 o                         
   0  -8   7        101.89        103.40         5.21 o                         
   1  -8   7          2.99          0.87         1.95 o                         
   2  -8   7         44.01         35.05         3.36 o                         
   3  -8   7          3.79          6.84         2.28 o                         
   4  -8   7          5.03          6.40         2.28 o                         
   5  -8   7          1.41          0.98         1.52 o                         
  -7  -7   7         16.80         28.10         5.10 o                         
  -6  -7   7          3.83          3.04         2.82 o                         
  -5  -7   7        387.75        420.33        12.04 o                         
  -4  -7   7          0.31          0.22         2.39 o                         
  -3  -7   7         46.21         53.60         4.01 o                         
  -2  -7   7         38.31         30.38         2.82 o                         
  -1  -7   7         43.23         34.94         3.15 o                         
   0  -7   7         26.41         19.64         2.71 o                         
   1  -7   7          9.10          4.67         1.52 o                         
   2  -7   7         19.73         26.47         3.04 o                         
   3  -7   7          0.55          2.93         1.95 o                         
   4  -7   7         16.27         14.34         2.17 o                         
   5  -7   7          0.49         -0.65         1.30 o                         
  -8  -6   7          8.98         15.62         4.88 o                         
  -7  -6   7          1.16         -0.98         3.04 o                         
  -6  -6   7         12.91         12.59         3.15 o                         
  -5  -6   7         69.14         70.20         5.21 o                         
  -4  -6   7        337.89        370.53        10.20 o                         
  -3  -6   7         10.13         13.35         2.50 o                         
  -2  -6   7        240.96        270.82         7.49 o                         
  -1  -6   7         18.83         15.84         2.17 o                         
   0  -6   7         17.14         20.62         2.39 o                         
   1  -6   7         31.07         39.39         3.36 o                         
   2  -6   7         95.95        133.36         4.02 o                         
   3  -6   7          3.66          2.49         1.33 o                         
   4  -6   7          1.91         -0.26         0.95 o                         
   5  -6   7          2.06          3.09         1.32 o                         
   6  -6   7          8.29          6.80         1.52 o                         
  -8  -5   7          2.03          5.53         3.47 o                         
  -7  -5   7        158.89        300.00        13.13 o                         
  -6  -5   7         25.06         34.61         4.45 o                         
  -5  -5   7        106.75        101.23         5.86 o                         
  -4  -5   7        129.37        134.54         6.18 o                         
  -3  -5   7          3.91          1.30         1.41 o                         
  -2  -5   7         63.63         49.37         3.36 o                         
  -1  -5   7          0.05         -0.33         0.98 o                         
   0  -5   7         15.32         18.74         1.57 o                         
   1  -5   7         16.38         17.40         1.72 o                         
   2  -5   7        112.06        135.13         3.84 o                         
   3  -5   7         24.65         17.34         3.36 o                         
   4  -5   7          2.94          4.34         1.23 o                         
   5  -5   7          3.51          1.63         1.22 o                         
   6  -5   7          2.75          2.36         1.84 o                         
  -8  -4   7          0.01          1.63         2.71 o                         
  -7  -4   7          1.98         -1.03         2.06 o                         
  -6  -4   7         66.05         80.94         5.97 o                         
  -5  -4   7         21.69         15.08         2.71 o                         
  -4  -4   7        631.56        711.22        13.56 o                         
  -3  -4   7          5.36          5.62         1.14 o                         
  -2  -4   7          6.87          4.78         0.92 o                         
  -1  -4   7         11.85         10.04         0.97 o                         
   0  -4   7          3.12          1.65         0.60 o                         
   1  -4   7         11.67          8.14         1.14 o                         
   2  -4   7          7.19          8.02         1.34 o                         
   3  -4   7        145.48        152.21         8.63 o                         
   4  -4   7          7.28          7.25         1.46 o                         
   5  -4   7          7.38          4.52         1.25 o                         
   6  -4   7          0.34         -0.55         1.09 o                         
  -9  -3   7          9.96         27.34         6.51 o                         
  -8  -3   7         14.25         18.12         4.88 o                         
  -7  -3   7          8.94         14.43         4.12 o                         
  -6  -3   7         24.93         24.50         2.60 o                         
  -5  -3   7        176.57        159.12        20.24 o                         
  -4  -3   7         16.50         17.12         1.64 o                         
  -3  -3   7        101.17         84.10         2.91 o                         
  -2  -3   7          0.07         -0.24         0.60 o                         
  -1  -3   7         93.15         78.11         5.34 o                         
   0  -3   7        393.31        398.47        16.28 o                         
   1  -3   7          0.59         -0.52         1.03 o                         
   2  -3   7         31.92         37.96         3.42 o                         
   3  -3   7         34.71         27.71         2.01 o                         
   4  -3   7          7.27          7.00         1.30 o                         
   5  -3   7          0.61         -0.29         1.04 o                         
   6  -3   7          0.33          0.76         1.95 o                         
  -9  -2   7         15.35         12.26         2.93 o                         
  -8  -2   7          2.83          3.80         2.39 o                         
  -7  -2   7         19.14         24.05         3.04 o                         
  -6  -2   7        101.26         99.70         3.91 o                         
  -5  -2   7          0.05          2.27         2.50 o                         
  -4  -2   7        102.22        118.84         4.39 o                         
  -3  -2   7         59.52         72.03         9.38 o                         
  -2  -2   7         19.35         17.98         1.04 o                         
  -1  -2   7          0.63          0.62         0.60 o                         
   0  -2   7        102.29        119.75         2.37 o                         
   1  -2   7        167.59        175.79         3.66 o                         
   2  -2   7         10.91         11.95         1.30 o                         
   3  -2   7         26.22         19.36         1.51 o                         
   4  -2   7         24.95         27.99         3.04 o                         
   5  -2   7          7.19          7.92         2.28 o                         
  -9  -1   7          0.19         -0.56         1.12 o                         
  -8  -1   7          0.02         -0.73         1.46 o                         
  -7  -1   7        111.62         99.75         6.73 o                         
  -6  -1   7         36.83         32.62         2.39 o                         
  -5  -1   7        124.27        106.81         3.53 o                         
  -4  -1   7        481.94        456.10        14.11 o                         
  -3  -1   7          0.62          0.66         0.58 o                         
  -2  -1   7        418.52        433.02         5.60 o                         
  -1  -1   7          4.28          4.88         0.75 o                         
   0  -1   7         14.67         20.07         1.14 o                         
   1  -1   7         19.67         16.71         2.28 o                         
   2  -1   7          0.18         -0.76         1.52 o                         
   3  -1   7         12.22         14.00         2.28 o                         
   4  -1   7          2.95          1.74         1.52 o                         
   5  -1   7         10.86         11.83         2.82 o                         
  -9   0   7         38.29         39.34         2.84 o                         
  -8   0   7          4.90          3.39         1.25 o                         
  -7   0   7          7.06          4.58         1.42 o                         
  -6   0   7         66.09         62.87         2.94 o                         
  -5   0   7          1.31          0.61         0.88 o                         
  -4   0   7        237.05        245.43         4.87 o                         
  -3   0   7        131.65        110.09         4.67 o                         
  -2   0   7         57.61         61.01         3.04 o                         
  -1   0   7        294.12        339.05         5.29 o                         
   0   0   7         44.74         52.67         4.72 o                         
   1   0   7         30.04         37.98         2.05 o                         
   2   0   7          0.27          1.41         1.30 o                         
   3   0   7          2.29         -0.11         1.84 o                         
   4   0   7          0.31         -0.92         1.84 o                         
  -8   1   7         12.13         11.08         1.64 o                         
  -7   1   7          5.40          4.79         1.17 o                         
  -6   1   7        301.64        296.17         7.49 o                         
  -5   1   7         61.88         50.58         2.46 o                         
  -4   1   7        328.12        322.43        23.49 o                         
  -3   1   7        192.04        188.03         6.18 o                         
  -2   1   7          1.80         -0.32         0.96 o                         
  -1   1   7          3.32          2.37         0.92 o                         
   0   1   7         62.68         69.30         6.84 o                         
   1   1   7        115.20        135.77        12.64 o                         
   2   1   7          0.80          1.84         1.41 o                         
   3   1   7          4.51          3.26         2.06 o                         
   4   1   7          6.11          7.05         2.60 o                         
  -8   2   7         14.39         11.47         1.68 o                         
  -7   2   7          0.52          0.29         1.11 o                         
  -6   2   7        169.49        164.38         6.40 o                         
  -5   2   7         14.89         15.95         2.60 o                         
  -4   2   7         17.89         31.47         3.15 o                         
  -3   2   7        305.63        350.13         9.22 o                         
  -2   2   7        205.85        210.74         4.93 o                         
  -1   2   7         64.97         79.29         5.70 o                         
   0   2   7         51.18         47.29         2.77 o                         
   1   2   7         12.99         17.52         5.80 o                         
   2   2   7          0.49          0.76         1.41 o                         
   3   2   7          0.98          1.63         1.52 o                         
  -7   3   7          4.06          3.80         1.52 o                         
  -6   3   7         62.19         61.63         4.34 o                         
  -5   3   7         34.52         28.21         3.04 o                         
  -4   3   7          3.74          0.65         1.41 o                         
  -3   3   7         44.91         53.82         4.45 o                         
  -2   3   7          6.06          7.05         2.50 o                         
  -1   3   7         39.78         36.43         2.41 o                         
   0   3   7         20.28         21.79         1.98 o                         
   1   3   7         16.63         17.55         2.10 o                         
   2   3   7          4.65          4.99         1.95 o                         
  -7   4   7          0.70          1.19         1.30 o                         
  -6   4   7          3.96          4.99         2.28 o                         
  -5   4   7         14.14         17.47         3.04 o                         
  -4   4   7         21.26         14.76         2.60 o                         
  -3   4   7          1.17          3.36         2.50 o                         
  -2   4   7        127.89        159.60         7.70 o                         
  -1   4   7         15.09         18.95         3.15 o                         
   0   4   7          9.88         10.78         1.69 o                         
   1   4   7          7.33          7.05         1.61 o                         
  -5   5   7          6.47          7.60         2.28 o                         
  -4   5   7         11.96         11.83         3.15 o                         
  -3   5   7          3.18          0.98         2.60 o                         
  -2   5   7          1.13          1.52         2.06 o                         
  -1   5   7          6.55          7.09         1.68 o                         
  -3 -11   8          6.49          8.90         2.60 o                         
  -2 -11   8          1.53          0.65         1.63 o                         
  -1 -11   8          0.53          2.66         1.53 o                         
   0 -11   8         33.89         46.00         4.45 o                         
   1 -11   8          1.65          1.09         2.17 o                         
   2 -11   8         11.96         12.26         2.60 o                         
  -4 -10   8          8.87          9.22         2.39 o                         
  -3 -10   8          1.43          1.52         1.63 o                         
  -2 -10   8         17.83         16.17         2.82 o                         
  -1 -10   8          3.51          4.99         1.95 o                         
   0 -10   8          7.77          4.88         1.95 o                         
   1 -10   8          1.02          1.19         1.52 o                         
   2 -10   8          9.50         14.54         3.04 o                         
   3 -10   8         12.32         14.54         2.93 o                         
  -5  -9   8         12.90         14.54         2.71 o                         
  -4  -9   8          1.42          3.04         1.63 o                         
  -3  -9   8         68.75         57.18         4.34 o                         
  -2  -9   8         15.09         13.78         2.93 o                         
  -1  -9   8         21.44         18.88         2.71 o                         
   0  -9   8          5.66          5.21         2.50 o                         
   1  -9   8          2.33          0.33         1.95 o                         
   2  -9   8          3.00          3.69         1.84 o                         
   3  -9   8          0.80          0.98         2.06 o                         
   4  -9   8          1.44          1.74         1.63 o                         
  -6  -8   8          3.19          2.17         2.82 o                         
  -5  -8   8          3.17          0.87         2.50 o                         
  -4  -8   8         93.02        102.53         5.64 o                         
  -3  -8   8         77.09         83.22         4.77 o                         
  -2  -8   8          1.43          0.76         1.95 o                         
  -1  -8   8         25.49         43.29         3.80 o                         
   0  -8   8         71.63         95.48         5.32 o                         
   1  -8   8         17.51         19.20         2.71 o                         
   2  -8   8          5.91          6.18         2.28 o                         
   3  -8   8          0.02         -0.87         1.74 o                         
   4  -8   8         10.74         13.78         2.71 o                         
  -7  -7   8         50.29         84.52         7.49 o                         
  -6  -7   8         24.77         36.78         4.34 o                         
  -5  -7   8          2.48          4.77         2.50 o                         
  -4  -7   8         51.82         38.19         3.58 o                         
  -3  -7   8          7.88          5.86         1.63 o                         
  -2  -7   8          0.03          1.74         1.74 o                         
  -1  -7   8          2.17          1.30         1.30 o                         
   0  -7   8         55.33         46.11         3.58 o                         
   1  -7   8          0.28         -0.43         1.19 o                         
   2  -7   8         25.29         20.18         2.60 o                         
   3  -7   8          0.25          0.09         0.94 o                         
   4  -7   8          0.03         -0.40         0.94 o                         
   5  -7   8          5.69          4.78         1.38 o                         
  -7  -6   8          1.16          0.87         3.04 o                         
  -6  -6   8         50.00         55.34         5.10 o                         
  -5  -6   8          9.72         17.58         3.15 o                         
  -4  -6   8        107.42        112.30         6.08 o                         
  -3  -6   8        126.33        112.41         5.21 o                         
  -2  -6   8        101.18         80.83         4.23 o                         
  -1  -6   8         52.10         44.92         3.36 o                         
   0  -6   8          6.36          1.84         1.30 o                         
   1  -6   8          0.53          0.38         0.88 o                         
   2  -6   8         12.26         13.46         1.65 o                         
   3  -6   8          4.88          9.41         1.53 o                         
   4  -6   8          2.89          2.47         1.22 o                         
   5  -6   8         11.08         10.48         1.74 o                         
  -8  -5   8         33.00         52.84         6.94 o                         
  -7  -5   8          8.28          9.22         2.93 o                         
  -6  -5   8        232.42        264.85        10.52 o                         
  -5  -5   8          0.76         -0.54         1.41 o                         
  -4  -5   8         87.30         85.17         4.99 o                         
  -3  -5   8         14.86         12.48         2.06 o                         
  -2  -5   8         77.63         55.55         3.36 o                         
  -1  -5   8          0.05          0.37         0.76 o                         
   0  -5   8         35.17         35.88         3.26 o                         
   1  -5   8         11.02         18.63         1.76 o                         
   2  -5   8         11.43         14.93         4.12 o                         
   3  -5   8         14.48         12.10         1.53 o                         
   4  -5   8          1.83          0.19         0.83 o                         
   5  -5   8          0.75          0.71         1.07 o                         
  -8  -4   8          0.39          0.33         2.60 o                         
  -7  -4   8          8.72          6.08         3.36 o                         
  -6  -4   8         22.75         18.88         3.04 o                         
  -5  -4   8          0.23         -0.49         0.98 o                         
  -4  -4   8         16.08         15.63         1.67 o                         
  -3  -4   8        235.53        227.97        25.99 o                         
  -2  -4   8         50.98         48.36         1.94 o                         
  -1  -4   8          8.13          7.72         1.03 o                         
   0  -4   8         41.17         43.35         1.75 o                         
   1  -4   8         26.65         30.39         1.91 o                         
   2  -4   8          0.26         -0.50         1.00 o                         
   3  -4   8          4.38          3.92         1.14 o                         
   4  -4   8          6.83          3.83         1.26 o                         
   5  -4   8          1.99          1.52         1.52 o                         
  -8  -3   8         67.75         83.33         7.27 o                         
  -7  -3   8          6.81          9.09         1.96 o                         
  -6  -3   8         44.38         36.46         2.68 o                         
  -5  -3   8         49.15         51.05         2.80 o                         
  -4  -3   8         43.32         39.62         2.33 o                         
  -3  -3   8         22.15         18.50         1.65 o                         
  -2  -3   8          0.61          0.68         0.65 o                         
  -1  -3   8         10.89          8.91         0.95 o                         
   0  -3   8         17.55         17.88         1.14 o                         
   1  -3   8         19.52         21.93         1.68 o                         
   2  -3   8          2.65          2.85         1.09 o                         
   3  -3   8         20.39         17.42         4.61 o                         
   4  -3   8          1.60          1.63         1.74 o                         
   5  -3   8         20.69         24.30         3.15 o                         
  -8  -2   8          0.05          0.70         2.01 o                         
  -7  -2   8         23.78         18.31         2.13 o                         
  -6  -2   8         16.29         23.78         2.25 o                         
  -5  -2   8         19.49         24.99         3.69 o                         
  -4  -2   8         93.25         84.19         3.18 o                         
  -3  -2   8        175.40        147.67         8.46 o                         
  -2  -2   8        623.41        605.11        18.46 o                         
  -1  -2   8         67.21         63.65         1.90 o                         
   0  -2   8         71.17         77.59         2.13 o                         
   1  -2   8         25.29         32.12         2.71 o                         
   2  -2   8         46.08         42.53         3.26 o                         
   3  -2   8          5.12          4.99         2.06 o                         
   4  -2   8         22.81         18.34         2.50 o                         
  -8  -1   8          2.24          3.49         1.34 o                         
  -7  -1   8          0.44          0.21         1.14 o                         
  -6  -1   8         30.49         26.36         2.19 o                         
  -5  -1   8          3.47          6.22         1.25 o                         
  -4  -1   8          2.98          2.06         0.96 o                         
  -3  -1   8          0.64          1.40         0.99 o                         
  -2  -1   8         22.41         19.74         1.46 o                         
  -1  -1   8          0.02          0.00         0.84 o                         
   0  -1   8          1.32          1.92         0.80 o                         
   1  -1   8         37.89         58.59         3.91 o                         
   2  -1   8         33.27         25.93         2.82 o                         
   3  -1   8        111.38        150.17         6.62 o                         
   4  -1   8          2.59          3.15         2.17 o                         
  -8   0   8         18.67         23.03         4.61 o                         
  -7   0   8          1.85          2.25         1.12 o                         
  -6   0   8         43.10         39.95         2.45 o                         
  -5   0   8         25.20         26.79         2.22 o                         
  -4   0   8        480.85        455.13         6.86 o                         
  -3   0   8        175.06        178.92         6.18 o                         
  -2   0   8        361.40        469.43         6.80 o                         
  -1   0   8         48.27         53.54         2.37 o                         
   0   0   8         20.00         35.84         3.58 o                         
   1   0   8         67.96         78.88         4.56 o                         
   2   0   8          1.36          2.39         1.52 o                         
   3   0   8         16.60         11.18         2.17 o                         
  -8   1   8         15.02         13.67         2.50 o                         
  -7   1   8          0.33          0.52         1.22 o                         
  -6   1   8         44.79         34.43         2.39 o                         
  -5   1   8         55.99         57.83         4.12 o                         
  -4   1   8          4.99          5.32         1.63 o                         
  -3   1   8         49.58         71.29         4.34 o                         
  -2   1   8          2.01          1.57         1.90 o                         
  -1   1   8          1.73          2.26         1.22 o                         
   0   1   8         34.52         36.34         3.58 o                         
   1   1   8         59.98         69.01         4.45 o                         
   2   1   8         26.10         23.33         3.26 o                         
   3   1   8          3.61          5.43         1.95 o                         
  -7   2   8          0.22         -0.81         1.63 o                         
  -6   2   8         55.37         51.97         4.12 o                         
  -5   2   8         53.17         59.68         4.23 o                         
  -4   2   8         99.89         98.19         5.43 o                         
  -3   2   8         14.19         16.28         2.71 o                         
  -2   2   8         67.20         97.54         5.43 o                         
  -1   2   8          4.16          7.31         3.63 o                         
   0   2   8         11.82         10.08         4.45 o                         
   1   2   8          0.03          2.17         1.41 o                         
   2   2   8          0.55         -0.76         1.74 o                         
  -6   3   8          3.66          2.82         2.06 o                         
  -5   3   8         80.11         83.33         5.32 o                         
  -4   3   8         26.56         27.88         3.47 o                         
  -3   3   8          4.03          7.38         2.60 o                         
  -2   3   8         34.60         36.02         4.01 o                         
  -1   3   8         23.20         24.53         2.77 o                         
   0   3   8          0.84         -0.71         1.42 o                         
  -5   4   8          3.00          4.01         1.84 o                         
  -4   4   8         26.48         29.08         3.91 o                         
  -3   4   8          0.00          0.65         1.84 o                         
  -2   4   8         16.77         24.09         3.47 o                         
  -1   4   8          5.94          5.75         2.71 o                         
  -2 -11   9          5.34         13.67         3.04 o                         
  -1 -11   9         10.23         10.85         3.04 o                         
   0 -11   9          5.29          7.27         2.71 o                         
  -4 -10   9          5.02          6.73         2.39 o                         
  -3 -10   9         39.24         37.22         4.01 o                         
  -2 -10   9         18.63         22.89         3.04 o                         
  -1 -10   9          1.46          0.98         2.17 o                         
   0 -10   9         20.55         29.30         3.91 o                         
   1 -10   9          7.79          3.47         2.39 o                         
   2 -10   9          2.51          0.76         2.28 o                         
  -5  -9   9         21.23         19.86         3.04 o                         
  -4  -9   9          6.93          5.64         1.74 o                         
  -3  -9   9          6.16          6.73         2.50 o                         
  -2  -9   9          0.11          1.19         1.41 o                         
  -1  -9   9          1.70         -0.54         1.41 o                         
   0  -9   9          3.65          4.01         2.50 o                         
   1  -9   9          9.77          8.03         2.17 o                         
   2  -9   9          0.27         -1.03         2.06 o                         
   3  -9   9          2.40          1.74         1.63 o                         
  -6  -8   9          1.51          0.76         2.71 o                         
  -5  -8   9         59.77         65.10         5.10 o                         
  -4  -8   9          0.80          1.95         2.06 o                         
  -3  -8   9         66.90         62.06         4.23 o                         
  -2  -8   9         91.04        117.72         6.29 o                         
  -1  -8   9          7.04          6.94         1.95 o                         
   0  -8   9          2.56          2.28         1.84 o                         
   1  -8   9          1.01          1.63         1.63 o                         
   2  -8   9          6.31          8.68         2.17 o                         
   3  -8   9          5.08          4.23         1.74 o                         
  -7  -7   9         19.92         32.88         5.10 o                         
  -6  -7   9          7.06          7.05         2.39 o                         
  -5  -7   9         45.49         59.02         5.32 o                         
  -4  -7   9         14.44         10.74         2.17 o                         
  -3  -7   9          1.72          1.19         1.74 o                         
  -2  -7   9          7.97         10.74         2.17 o                         
  -1  -7   9          0.31         -0.22         1.30 o                         
   0  -7   9          0.36          0.76         1.41 o                         
   1  -7   9         22.74         31.03         3.47 o                         
   2  -7   9          0.77         -0.12         1.37 o                         
   3  -7   9         18.24         16.60         1.96 o                         
   4  -7   9          4.02          2.89         1.21 o                         
  -7  -6   9         14.71         14.97         3.36 o                         
  -6  -6   9          1.42          5.53         2.71 o                         
  -5  -6   9        142.77        149.84         7.27 o                         
  -4  -6   9         30.90         22.24         2.82 o                         
  -3  -6   9        203.98        140.94         5.97 o                         
  -2  -6   9          1.66          2.06         1.52 o                         
  -1  -6   9         31.87         23.87         2.71 o                         
   0  -6   9          5.91         10.85         1.48 o                         
   1  -6   9          1.00         -0.63         1.26 o                         
   2  -6   9          0.06         -0.54         1.09 o                         
   3  -6   9          3.95          4.10         1.22 o                         
   4  -6   9          6.82          7.30         1.48 o                         
  -7  -5   9          5.58         17.14         3.80 o                         
  -6  -5   9          0.98          2.06         2.39 o                         
  -5  -5   9         21.22         21.48         3.15 o                         
  -4  -5   9         43.61         49.48         4.34 o                         
  -3  -5   9          1.69          0.87         1.74 o                         
  -2  -5   9         33.73         18.45         2.39 o                         
  -1  -5   9         27.55         32.76         2.19 o                         
   0  -5   9          1.46         -0.58         1.15 o                         
   1  -5   9        152.92        178.59         4.79 o                         
   2  -5   9          0.06         -0.57         1.14 o                         
   3  -5   9         11.48         12.45         1.74 o                         
   4  -5   9          2.78          2.56         1.19 o                         
  -8  -4   9          7.76         13.35         3.58 o                         
  -7  -4   9          0.79         -0.76         1.52 o                         
  -6  -4   9         37.31         42.96         6.73 o                         
  -5  -4   9        168.26        146.28        10.36 o                         
  -4  -4   9          0.19          0.54         1.63 o                         
  -3  -4   9         37.74         30.75         2.19 o                         
  -2  -4   9          3.56          2.96         0.85 o                         
  -1  -4   9          8.92          9.08         1.63 o                         
   0  -4   9         46.51         58.44         2.72 o                         
   1  -4   9         59.24         65.65         2.84 o                         
   2  -4   9          1.62          0.66         1.09 o                         
   3  -4   9          1.88         -0.43         1.63 o                         
   4  -4   9          0.29          0.33         1.30 o                         
  -8  -3   9          0.11          0.76         3.26 o                         
  -7  -3   9          2.38          2.71         1.64 o                         
  -6  -3   9         74.55         69.14         3.53 o                         
  -5  -3   9        114.44         81.51        12.15 o                         
  -4  -3   9         19.93         18.23         2.39 o                         
  -3  -3   9        197.12        143.19        16.76 o                         
  -2  -3   9         25.03         24.17         1.37 o                         
  -1  -3   9        119.90        122.02         2.83 o                         
   0  -3   9         16.63         20.20         2.71 o                         
   1  -3   9         19.94         21.27         2.39 o                         
   2  -3   9          6.51          4.45         1.84 o                         
   3  -3   9          1.23          0.54         1.74 o                         
  -8  -2   9         30.48         39.36         3.34 o                         
  -7  -2   9          3.25          2.72         1.30 o                         
  -6  -2   9          0.25         -0.19         1.04 o                         
  -5  -2   9          3.62          4.07         1.22 o                         
  -4  -2   9         21.18         20.23         1.72 o                         
  -3  -2   9         29.40         27.91         1.99 o                         
  -2  -2   9          1.81          2.11         0.81 o                         
  -1  -2   9        149.07        166.05         4.18 o                         
   0  -2   9          0.44          0.76         1.52 o                         
   1  -2   9         14.20         15.30         2.50 o                         
   2  -2   9          0.05          0.65         1.74 o                         
   3  -2   9          0.22          0.11         1.95 o                         
  -8  -1   9          9.69          7.83         1.98 o                         
  -7  -1   9         12.95          8.33         1.49 o                         
  -6  -1   9          0.49          1.30         1.23 o                         
  -5  -1   9        150.89        124.34         8.52 o                         
  -4  -1   9        178.87        154.34         5.15 o                         
  -3  -1   9         10.56         16.38         2.39 o                         
  -2  -1   9         58.78         51.32         9.28 o                         
  -1  -1   9          5.52          3.24         1.03 o                         
   0  -1   9          0.50          1.84         1.63 o                         
   1  -1   9         16.78         22.13         2.60 o                         
   2  -1   9          8.77          7.27         2.28 o                         
   3  -1   9          0.33         -0.11         1.41 o                         
  -7   0   9         13.25         12.32         2.22 o                         
  -6   0   9         13.15         13.37         1.61 o                         
  -5   0   9         18.86         16.28         2.71 o                         
  -4   0   9         16.63         17.03         2.28 o                         
  -3   0   9         84.30         97.87         5.10 o                         
  -2   0   9         23.41         33.74         3.15 o                         
  -1   0   9        163.63        200.05         5.15 o                         
   0   0   9          5.44          5.64         2.06 o                         
   1   0   9         24.02         18.99         2.60 o                         
   2   0   9          0.88          1.52         1.52 o                         
  -7   1   9          7.59          6.08         2.06 o                         
  -6   1   9         21.61         24.96         3.04 o                         
  -5   1   9          1.63          3.04         1.95 o                         
  -4   1   9         13.99         13.24         2.28 o                         
  -3   1   9         36.50         37.43         3.58 o                         
  -2   1   9          1.37          1.95         1.74 o                         
  -1   1   9          3.40          4.45         1.74 o                         
   0   1   9          3.35          1.84         1.41 o                         
   1   1   9          1.61          1.95         1.52 o                         
  -6   2   9          1.53          0.22         1.84 o                         
  -5   2   9         18.69         21.59         3.15 o                         
  -4   2   9         24.27         32.33         3.69 o                         
  -3   2   9         37.13         50.34         4.34 o                         
  -2   2   9          3.05          1.09         1.84 o                         
  -1   2   9         36.96         38.95         3.80 o                         
   0   2   9         14.66         15.30         2.93 o                         
  -3   3   9          1.94          1.52         1.63 o                         
  -3 -10  10          0.62          1.19         2.28 o                         
  -2 -10  10         14.04         18.12         3.26 o                         
  -1 -10  10          6.99         10.20         2.71 o                         
   0 -10  10          0.11          2.50         2.50 o                         
  -4  -9  10          0.70          0.76         1.41 o                         
  -3  -9  10          0.32          1.63         2.17 o                         
  -2  -9  10          0.01          1.09         1.95 o                         
  -1  -9  10         12.71         14.76         3.04 o                         
   0  -9  10          1.83          4.99         2.71 o                         
   1  -9  10         15.66         14.32         2.71 o                         
   2  -9  10          0.69         -1.09         2.17 o                         
  -5  -8  10          3.51          2.28         2.17 o                         
  -4  -8  10         12.03         12.04         2.28 o                         
  -3  -8  10          5.55          6.62         1.95 o                         
  -2  -8  10          6.32          8.79         2.50 o                         
  -1  -8  10         97.85        110.02         6.08 o                         
   0  -8  10         18.02         31.47         4.01 o                         
   1  -8  10          0.67         -0.22         2.06 o                         
   2  -8  10          0.75         -0.33         2.06 o                         
  -6  -7  10          0.19         -0.33         1.74 o                         
  -5  -7  10         30.16         24.41         3.58 o                         
  -4  -7  10          5.26          4.67         2.06 o                         
  -3  -7  10         19.04         11.94         2.28 o                         
  -2  -7  10         24.25         25.28         3.04 o                         
  -1  -7  10         31.74         38.52         3.69 o                         
   0  -7  10         26.52         26.04         3.36 o                         
   1  -7  10          1.30          1.13         1.16 o                         
   2  -7  10          3.30          3.35         1.26 o                         
  -6  -6  10         14.92         19.96         3.47 o                         
  -5  -6  10         10.00         10.52         2.50 o                         
  -4  -6  10          0.80          0.43         1.30 o                         
  -3  -6  10         68.59         51.65         3.69 o                         
  -2  -6  10         48.34         72.48         5.10 o                         
  -1  -6  10         62.95         55.55         4.12 o                         
   0  -6  10          4.77          6.74         1.84 o                         
   1  -6  10         29.61         38.72         2.61 o                         
   2  -6  10         16.57         24.14         2.35 o                         
   3  -6  10          0.01          0.35         1.13 o                         
  -7  -5  10         32.67         36.24         4.88 o                         
  -6  -5  10          3.56          2.06         2.17 o                         
  -5  -5  10         63.28         51.32         4.45 o                         
  -4  -5  10         73.45         76.06         4.88 o                         
  -3  -5  10          0.36          1.11         2.93 o                         
  -2  -5  10         43.56         59.29         5.10 o                         
  -1  -5  10         14.11         11.99         1.72 o                         
   0  -5  10          0.23          1.74         1.30 o                         
   1  -5  10         16.10         14.42         1.84 o                         
   2  -5  10          0.02         -0.23         1.02 o                         
   3  -5  10          2.35          2.50         1.74 o                         
  -7  -4  10          0.00          1.95         2.60 o                         
  -6  -4  10          1.50          0.14         1.14 o                         
  -5  -4  10          0.18          0.31         0.99 o                         
  -4  -4  10         35.46         31.32         8.14 o                         
  -3  -4  10         22.01         13.94         1.84 o                         
  -2  -4  10          5.72          3.59         0.96 o                         
  -1  -4  10        208.92        222.07        28.81 o                         
   0  -4  10          2.09          2.03         1.41 o                         
   1  -4  10          5.53          3.80         1.52 o                         
   2  -4  10          3.42          5.32         1.95 o                         
  -7  -3  10         21.93         26.71         3.26 o                         
  -6  -3  10         33.11         29.08         2.34 o                         
  -5  -3  10         22.91         19.30         2.77 o                         
  -4  -3  10         50.23         44.22         6.84 o                         
  -3  -3  10         14.00         10.57         1.68 o                         
  -2  -3  10         10.21          6.42         1.07 o                         
  -1  -3  10          2.57          4.23         1.84 o                         
   0  -3  10          3.00          2.60         1.74 o                         
   1  -3  10          0.04          0.33         1.30 o                         
   2  -3  10         14.39         16.93         2.71 o                         
  -7  -2  10         14.27         17.86         2.22 o                         
  -6  -2  10          2.99          2.55         1.46 o                         
  -5  -2  10          0.83          0.07         1.14 o                         
  -4  -2  10          0.41         -0.11         0.88 o                         
  -3  -2  10        197.73        187.27         6.73 o                         
  -2  -2  10          0.43          0.11         1.41 o                         
  -1  -2  10         27.67         26.37         2.82 o                         
   0  -2  10         38.15         44.38         3.58 o                         
   1  -2  10          5.14          4.56         1.95 o                         
   2  -2  10          6.02          7.92         2.39 o                         
  -7  -1  10          0.66          0.56         1.14 o                         
  -6  -1  10         43.61         43.76         4.56 o                         
  -5  -1  10          0.38         -0.54         1.09 o                         
  -4  -1  10         22.61         22.79         2.82 o                         
  -3  -1  10          7.83          6.51         1.63 o                         
  -2  -1  10          2.32          4.88         1.74 o                         
  -1  -1  10          3.92          4.99         1.95 o                         
   0  -1  10         11.90         13.24         2.28 o                         
   1  -1  10          7.46          7.38         2.28 o                         
  -6   0  10          2.91          2.93         1.95 o                         
  -5   0  10         48.45         49.91         4.23 o                         
  -4   0  10          3.68          7.70         2.17 o                         
  -3   0  10         34.17         37.98         3.58 o                         
  -2   0  10         13.94         16.82         2.39 o                         
   0   0  10          3.55          9.22         2.50 o                         
  -5   1  10         16.59         12.59         2.39 o                         
  -4   1  10         13.94         13.02         2.39 o                         
  -3   1  10         13.68         17.14         2.60 o                         
  -2   1  10          6.63         12.04         2.60 o                         
  -3  -9  11          6.28          1.63         2.39 o                         
  -2  -9  11          0.70          0.22         1.52 o                         
  -1  -9  11          3.76          3.04         2.39 o                         
  -4  -8  11          3.31          1.41         1.74 o                         
  -3  -8  11         39.34         50.24         4.67 o                         
  -2  -8  11          8.37          6.51         2.39 o                         
  -1  -8  11          0.10          0.87         2.28 o                         
   0  -8  11         10.67         16.06         2.82 o                         
  -5  -7  11          0.31         -0.22         1.30 o                         
  -4  -7  11          1.93          2.17         1.84 o                         
  -3  -7  11          1.76          1.30         1.63 o                         
  -2  -7  11          0.72          0.00         1.41 o                         
  -1  -7  11          0.69          1.09         2.17 o                         
   0  -7  11          3.43          3.91         2.50 o                         
   1  -7  11          0.01          0.80         1.52 o                         
  -5  -6  11         35.39         24.63         3.15 o                         
  -4  -6  11         23.39         14.00         2.39 o                         
  -3  -6  11         14.64         12.26         2.28 o                         
  -2  -6  11          2.65          5.53         2.17 o                         
  -1  -6  11          4.26         11.39         2.71 o                         
   0  -6  11          5.19          6.54         1.62 o                         
   1  -6  11         20.18         17.42         2.82 o                         
  -6  -5  11         11.82         11.39         2.82 o                         
  -5  -5  11          0.07          2.17         2.06 o                         
  -4  -5  11         24.87         15.31         4.07 o                         
  -3  -5  11          6.71         10.91         1.65 o                         
  -2  -5  11          4.48          1.09         1.84 o                         
  -1  -5  11          7.34          9.53         1.68 o                         
   0  -5  11         20.31         24.10         2.33 o                         
   1  -5  11          9.14         10.74         2.50 o                         
  -6  -4  11          0.89          1.47         1.49 o                         
  -5  -4  11          0.97          1.73         1.22 o                         
  -4  -4  11          2.40          2.78         1.19 o                         
  -3  -4  11         27.51         28.93         5.97 o                         
  -2  -4  11          1.51          0.98         1.84 o                         
  -1  -4  11         12.37         15.84         2.60 o                         
   1  -4  11          4.03          3.36         1.74 o                         
  -6  -3  11          7.67          5.51         1.56 o                         
  -5  -3  11          7.42          5.99         2.01 o                         
  -4  -3  11          1.29          1.69         1.46 o                         
  -3  -3  11         26.46         26.80         3.04 o                         
  -1  -3  11          3.73          5.64         1.74 o                         
   0  -3  11          0.00         -0.76         1.52 o                         
  -5  -2  11          4.46          4.67         1.74 o                         
  -4  -2  11          1.60          0.76         1.74 o                         
  -3  -2  11          0.75          0.65         1.63 o                         
  -2  -2  11         55.88         59.68         4.01 o                         
  -4  -1  11          1.11         -0.60         1.19 o                         
  -3  -1  11          0.75          1.84         1.74 o                         
  -2  -1  11          1.83          0.43         1.09 o                         
  -3  -6  12          3.87          4.99         1.95 o                         
  -2  -6  12          5.38          5.10         2.39 o                         
  -3  -5  12         14.01         12.80         2.12 o                         
                                                                                
